# Supplementary material for: (2R,3R)-1-(4-Chloro­phen­yl)-2-[(S)-2-nitro-1-phenyl­eth­yl]-3-phenyl­pentan-1-one
Source: Acta Crystallogr Sect E Struct Rep Online. 2011 Nov 30;67(Pt 12):o3495. doi: 10.1107/S1600536811050306 (PMC3239119; doi:10.1107/S1600536811050306)
Supplement: Supplementary file 1 [file e-67-o3495-sup1.cif]

##############################################################################
#                                                                            #
# This CIF contains the data in a paper accepted for publication in          #
# Acta Crystallographica Section E. It conforms to the requirements of       #
# Notes for Authors for Acta Crystallographica Section E, and has been       #
# peer reviewed under the auspices of the IUCr Commission on Journals.       #
#                                                                            #
# Full details of the Crystallographic Information File format               #
# are given in the paper "The Crystallographic Information File (CIF):       #
# a New Standard Archive File for Crystallography" by S. R. Hall, F. H.      #
# Allen and I. D. Brown [Acta Cryst. (1991), A47, 655-685].                  #
#                                                                            #
# The current version of the core CIF dictionary is obtainable from          #
# ftp://ftp.iucr.org/pub/cif_core.dic.                                       #
#                                                                            #
# Software is freely available for graphical display of the structure(s)     #
# in this CIF. For information consult the CIF software page                 #
# http://www.iucr.org/resources/cif/software.                                #
#                                                                            #
# This file may be used for bona fide research purposes within the           #
# scientific community so long as proper attribution is given to the journal # 
# article from which it was obtained.                                        #
#                                                                            #
##############################################################################
data_global
_audit_creation_method     'SHELXL-97'
_journal_date_recd_electronic     2011-10-27
_journal_date_accepted     2011-11-23
_journal_name_full     'Acta Crystallographica, Section E'
_journal_year     2011
_journal_volume     67
_journal_issue     12
_journal_page_first     o3495
_journal_page_last     o3495
_journal_paper_category     QO
_journal_paper_doi     10.1107/S1600536811050306
_journal_coeditor_code     SU2340
_publ_contact_author_name     'De-Long Duo'
_publ_contact_author_address
;
School of Chemistry and Chemical Engineering
China West Normal University
Nanchong 637002
People's Republic of China
;
_publ_contact_author_email     'wenqs_pro@126.com'
_publ_contact_author_fax     ?
_publ_contact_author_phone     ?
_publ_section_title
;\
(2<i>R</i>,3<i>R</i>)-1-(4-Chlorophenyl)-2-[(<i>S</i>)-2-nitro-1-phenylethyl]-\
3-phenylpentan-1-one
;
loop_
    _publ_author_name
    _publ_author_footnote
    _publ_author_address
    'De-Long Duo' .
;
School of Chemistry and Chemical Engineering,
China West Normal University
Nanchong 637002
People's Republic of China
;
    'Cheng-Yan Ni' .
;
School of Chemistry and Chemical Engineering,
China West Normal University
Nanchong 637002
People's Republic of China
;
    'Qing-Song Wen' .
;
School of Chemistry and Chemical Engineering,
China West Normal University
Nanchong 637002
People's Republic of China
;
data_I
_audit_creation_method     SHELXL-97
_chemical_name_systematic
;
(2<i>R</i>,3<i>R</i>)-1-(4-Chlorophenyl)-2-[(<i>S</i>)-2-nitro-1-phenylethyl]-
3-phenylpentan-1-one
;
_chemical_name_common     ?
_chemical_formula_moiety     'C25 H24 Cl N O3'
_chemical_formula_sum     'C25 H24 Cl N O3'
_chemical_formula_iupac     'C25 H24 Cl N O3'
_chemical_formula_weight     421.90
_chemical_melting_point     ?
_symmetry_cell_setting     orthorhombic
_symmetry_space_group_name_H-M     'P 21 21 21'
_symmetry_space_group_name_Hall     'P 2ac 2ab'
loop_
    _symmetry_equiv_pos_site_id
    _symmetry_equiv_pos_as_xyz
    1 x,y,z
    2 -x+1/2,-y,z+1/2
    3 x+1/2,-y+1/2,-z
    4 -x,y+1/2,-z+1/2
_cell_length_a     8.47000(10)
_cell_length_b     13.1515(2)
_cell_length_c     20.7060(2)
_cell_angle_alpha     90.00
_cell_angle_beta     90.00
_cell_angle_gamma     90.00
_cell_volume     2306.51(5)
_cell_formula_units_Z     4
_cell_measurement_reflns_used     16354
_cell_measurement_theta_min     3.3577
_cell_measurement_theta_max     69.7588
_cell_measurement_temperature     293(2)
_exptl_crystal_description     block
_exptl_crystal_colour     colourless
_exptl_crystal_size_max     0.42
_exptl_crystal_size_mid     0.36
_exptl_crystal_size_min     0.30
_exptl_crystal_density_diffrn     1.215
_exptl_crystal_density_meas     .
_exptl_crystal_density_method     'not measured'
_exptl_crystal_F_000     888
_exptl_absorpt_coefficient_mu     1.663
_exptl_absorpt_correction_type     multi-scan
_exptl_absorpt_process_details
;
(CrysAlis PRO; Oxford Diffraction, 2009)
;
_exptl_absorpt_correction_T_min     0.5418
_exptl_absorpt_correction_T_max     0.6353
_exptl_special_details     ?
_diffrn_ambient_temperature     293(2)
_diffrn_radiation_type     CuK\a
_diffrn_radiation_wavelength     1.54184
_diffrn_radiation_source     'fine-focus sealed tube'
_diffrn_radiation_monochromator     graphite
_diffrn_measurement_device_type     'Gemini S Ultra Oxford Diffraction'
_diffrn_measurement_method     '\w scans'
_diffrn_detector_area_resol_mean     15.9149
_diffrn_reflns_number     22729
_diffrn_reflns_av_R_equivalents     0.0193
_diffrn_reflns_av_sigmaI/netI     0.0118
_diffrn_reflns_theta_min     3.98
_diffrn_reflns_theta_max     69.89
_diffrn_reflns_theta_full     69.89
_diffrn_measured_fraction_theta_max     0.990
_diffrn_measured_fraction_theta_full     0.990
_diffrn_reflns_limit_h_min     -10
_diffrn_reflns_limit_h_max     10
_diffrn_reflns_limit_k_min     -15
_diffrn_reflns_limit_k_max     16
_diffrn_reflns_limit_l_min     -21
_diffrn_reflns_limit_l_max     25
_diffrn_standards_number     ?
_diffrn_standards_interval_count     ?
_diffrn_standards_interval_time     ?
_diffrn_standards_decay_%     ?
_refine_special_details
;
Refinement of <i>F</i>^2^ against ALL reflections. The weighted <i>R</i>-factor
<i>wR</i> and goodness of fit <i>S</i> are based on <i>F</i>^2^, conventional
<i>R</i>-factors <i>R</i> are based on <i>F</i>, with <i>F</i> set to zero for
negative <i>F</i>^2^. The threshold expression of <i>F</i>^2^ >
\s(<i>F</i>^2^) is used only for calculating <i>R</i>-factors(gt) <i>etc</i>.
and is not relevant to the choice of reflections for refinement.
<i>R</i>-factors based on <i>F</i>^2^ are statistically about twice as large
as those based on <i>F</i>, and <i>R</i>- factors based on ALL data will be
even larger.
;
_reflns_number_total     4292
_reflns_number_gt     4173
_reflns_threshold_expression     I>2sigma(I)
_refine_ls_structure_factor_coef     Fsqd
_refine_ls_matrix_type     full
_refine_ls_R_factor_all     0.0358
_refine_ls_R_factor_gt     0.0349
_refine_ls_wR_factor_gt     0.0982
_refine_ls_wR_factor_ref     0.0993
_refine_ls_goodness_of_fit_ref     1.039
_refine_ls_restrained_S_all     1.039
_refine_ls_number_reflns     4292
_refine_ls_number_parameters     272
_refine_ls_number_restraints     0
_refine_ls_hydrogen_treatment     constr
_refine_ls_weighting_scheme     calc
_refine_ls_weighting_details
         'calc w=1/[\s^2^(Fo^2^)+(0.0641P)^2^+0.1848P] where P=(Fo^2^+2Fc^2^)/3'
_atom_sites_solution_hydrogens     geom
_atom_sites_solution_primary     direct
_atom_sites_solution_secondary     difmap
_refine_ls_shift/su_max     0.001
_refine_ls_shift/su_mean     0.000
_refine_diff_density_max     0.139
_refine_diff_density_min     -0.246
_refine_ls_extinction_method     none
_refine_ls_extinction_coef     ?
_refine_ls_abs_structure_details     'Flack (1983), 1824 Friedel pairs'
_refine_ls_abs_structure_Flack     -0.010(13)
loop_
    _atom_type_symbol
    _atom_type_description
    _atom_type_scat_dispersion_real
    _atom_type_scat_dispersion_imag
    _atom_type_scat_source
    'C' 'C' 0.0181 0.0091
                         'International Tables Vol C Tables 4.2.6.8 and 6.1.1.4'
    'H' 'H' 0.0000 0.0000
                         'International Tables Vol C Tables 4.2.6.8 and 6.1.1.4'
    'Cl' 'Cl' 0.3639 0.7018
                         'International Tables Vol C Tables 4.2.6.8 and 6.1.1.4'
    'N' 'N' 0.0311 0.0180
                         'International Tables Vol C Tables 4.2.6.8 and 6.1.1.4'
    'O' 'O' 0.0492 0.0322
                         'International Tables Vol C Tables 4.2.6.8 and 6.1.1.4'
_computing_data_collection     'CrysAlis PRO (Oxford Diffraction, 2009)'
_computing_cell_refinement     'CrysAlis PRO (Oxford Diffraction, 2009)'
_computing_data_reduction     'CrysAlis PRO (Oxford Diffraction, 2009)'
_computing_structure_solution     'SHELXS97 (Sheldrick, 2008)'
_computing_structure_refinement     'SHELXL97 (Sheldrick, 2008)'
_computing_molecular_graphics     'OLEX2 (Dolomanov <i>et al.</i>, 2009)'
_computing_publication_material     'OLEX2 (Dolomanov <i>et al.</i>, 2009)'
loop_
    _atom_site_type_symbol
    _atom_site_label
    _atom_site_fract_x
    _atom_site_fract_y
    _atom_site_fract_z
    _atom_site_U_iso_or_equiv
    _atom_site_adp_type
    _atom_site_calc_flag
    _atom_site_refinement_flags
    _atom_site_occupancy
    _atom_site_symmetry_multiplicity
    _atom_site_disorder_assembly
    _atom_site_disorder_group
    Cl Cl1 0.58917(6) 0.37368(4) 0.50249(2) 0.08473(17) Uani d . 1 1 . .
    O O1 0.50133(14) 0.00173(10) 0.28825(7) 0.0700(3) Uani d . 1 1 . .
    O O2 0.7782(3) -0.30696(14) 0.25735(12) 0.1277(8) Uani d . 1 1 . .
    O O3 0.9069(3) -0.23945(18) 0.18103(18) 0.1769(14) Uani d . 1 1 . .
    N N1 0.8118(2) -0.23648(13) 0.22259(12) 0.0826(5) Uani d . 1 1 . .
    C C1 0.5978(2) 0.28418(13) 0.44074(8) 0.0595(4) Uani d . 1 1 . .
    C C2 0.46287(19) 0.23354(13) 0.42310(7) 0.0565(4) Uani d . 1 1 . .
    H H2 0.3673 0.2482 0.4431 0.068 Uiso calc R 1 1 . .
    C C3 0.47066(18) 0.16045(12) 0.37513(7) 0.0509(3) Uani d . 1 1 . .
    H H3 0.3801 0.1251 0.3634 0.061 Uiso calc R 1 1 . .
    C C4 0.61302(18) 0.13951(11) 0.34438(7) 0.0495(3) Uani d . 1 1 . .
    C C5 0.7473(2) 0.19166(15) 0.36286(9) 0.0646(4) Uani d . 1 1 . .
    H H5 0.8430 0.1778 0.3427 0.078 Uiso calc R 1 1 . .
    C C6 0.7404(2) 0.26467(16) 0.41126(9) 0.0697(5) Uani d . 1 1 . .
    H H6 0.8308 0.2999 0.4236 0.084 Uiso calc R 1 1 . .
    C C7 0.61293(18) 0.05938(12) 0.29275(7) 0.0519(3) Uani d . 1 1 . .
    C C8 0.74862(17) 0.05223(12) 0.24430(7) 0.0499(3) Uani d . 1 1 . .
    H H8 0.8271 0.1037 0.2561 0.060 Uiso calc R 1 1 . .
    C C9 0.68287(19) 0.08030(12) 0.17641(8) 0.0544(3) Uani d . 1 1 . .
    H H9 0.5912 0.0368 0.1681 0.065 Uiso calc R 1 1 . .
    C C10 0.80251(19) 0.06096(12) 0.12331(7) 0.0528(3) Uani d . 1 1 . .
    C C11 0.7672(2) -0.00341(15) 0.07273(8) 0.0664(4) Uani d . 1 1 . .
    H H11 0.6694 -0.0355 0.0720 0.080 Uiso calc R 1 1 . .
    C C12 0.8725(3) -0.02151(18) 0.02330(10) 0.0846(6) Uani d . 1 1 . .
    H H12 0.8454 -0.0651 -0.0103 0.102 Uiso calc R 1 1 . .
    C C13 1.0170(3) 0.0248(2) 0.02388(11) 0.0923(7) Uani d . 1 1 . .
    H H13 1.0893 0.0123 -0.0090 0.111 Uiso calc R 1 1 . .
    C C14 1.0545(3) 0.0903(2) 0.07361(12) 0.0973(7) Uani d . 1 1 . .
    H H14 1.1523 0.1224 0.0740 0.117 Uiso calc R 1 1 . .
    C C15 0.9477(2) 0.10866(18) 0.12305(10) 0.0763(5) Uani d . 1 1 . .
    H H15 0.9740 0.1533 0.1562 0.092 Uiso calc R 1 1 . .
    C C16 0.6259(3) 0.19137(16) 0.17528(9) 0.0745(5) Uani d . 1 1 . .
    H H16A 0.5516 0.2017 0.2104 0.089 Uiso calc R 1 1 . .
    H H16B 0.7154 0.2359 0.1826 0.089 Uiso calc R 1 1 . .
    C C17 0.5474(3) 0.2207(2) 0.11228(12) 0.0983(7) Uani d . 1 1 . .
    H H17A 0.4587 0.1769 0.1046 0.148 Uiso calc R 1 1 . .
    H H17B 0.6218 0.2139 0.0776 0.148 Uiso calc R 1 1 . .
    H H17C 0.5119 0.2899 0.1147 0.148 Uiso calc R 1 1 . .
    C C18 0.83087(17) -0.05335(12) 0.24718(7) 0.0512(3) Uani d . 1 1 . .
    H H18 0.9132 -0.0522 0.2139 0.061 Uiso calc R 1 1 . .
    C C19 0.91484(19) -0.07057(11) 0.31084(7) 0.0529(3) Uani d . 1 1 . .
    C C20 1.0760(2) -0.05423(14) 0.31501(9) 0.0652(4) Uani d . 1 1 . .
    H H20 1.1310 -0.0316 0.2789 0.078 Uiso calc R 1 1 . .
    C C21 1.1568(3) -0.07107(16) 0.37241(12) 0.0809(6) Uani d . 1 1 . .
    H H21 1.2651 -0.0595 0.3743 0.097 Uiso calc R 1 1 . .
    C C22 1.0794(3) -0.10408(16) 0.42545(10) 0.0813(6) Uani d . 1 1 . .
    H H22 1.1345 -0.1166 0.4635 0.098 Uiso calc R 1 1 . .
    C C23 0.9185(3) -0.11912(17) 0.42302(9) 0.0825(6) Uani d . 1 1 . .
    H H23 0.8646 -0.1406 0.4597 0.099 Uiso calc R 1 1 . .
    C C24 0.8368(2) -0.10225(17) 0.36589(9) 0.0702(5) Uani d . 1 1 . .
    H H24 0.7282 -0.1124 0.3647 0.084 Uiso calc R 1 1 . .
    C C25 0.7198(2) -0.14079(12) 0.22928(9) 0.0595(4) Uani d . 1 1 . .
    H H25A 0.6401 -0.1489 0.2626 0.071 Uiso calc R 1 1 . .
    H H25B 0.6667 -0.1255 0.1889 0.071 Uiso calc R 1 1 . .
loop_
    _atom_site_aniso_label
    _atom_site_aniso_U_11
    _atom_site_aniso_U_22
    _atom_site_aniso_U_33
    _atom_site_aniso_U_12
    _atom_site_aniso_U_13
    _atom_site_aniso_U_23
    Cl1 0.0818(3) 0.0920(3) 0.0804(3) 0.0158(3) -0.0070(2) -0.0388(2)
    O1 0.0573(6) 0.0679(7) 0.0848(8) -0.0145(6) 0.0197(6) -0.0212(6)
    O2 0.173(2) 0.0687(10) 0.1411(17) 0.0274(12) -0.0380(16) 0.0015(11)
    O3 0.1117(16) 0.1051(15) 0.314(4) 0.0056(12) 0.093(2) -0.073(2)
    N1 0.0698(10) 0.0618(10) 0.1162(14) 0.0089(8) -0.0152(10) -0.0261(10)
    C1 0.0637(9) 0.0612(9) 0.0537(8) 0.0092(8) -0.0010(7) -0.0099(7)
    C2 0.0540(8) 0.0620(8) 0.0536(8) 0.0105(7) 0.0070(6) -0.0017(7)
    C3 0.0480(7) 0.0555(8) 0.0493(7) 0.0025(6) 0.0041(6) 0.0031(6)
    C4 0.0502(7) 0.0518(7) 0.0465(7) 0.0006(6) 0.0057(6) -0.0005(6)
    C5 0.0518(8) 0.0776(11) 0.0645(9) -0.0060(8) 0.0100(7) -0.0164(8)
    C6 0.0586(9) 0.0806(12) 0.0698(10) -0.0073(9) 0.0011(8) -0.0215(9)
    C7 0.0490(7) 0.0529(7) 0.0539(7) -0.0023(6) 0.0069(6) -0.0027(6)
    C8 0.0467(7) 0.0538(7) 0.0493(7) -0.0039(6) 0.0071(6) -0.0063(6)
    C9 0.0505(7) 0.0588(8) 0.0540(8) 0.0016(6) 0.0059(6) -0.0044(7)
    C10 0.0554(8) 0.0547(8) 0.0481(7) 0.0027(7) 0.0048(6) -0.0021(6)
    C11 0.0731(10) 0.0700(10) 0.0561(9) -0.0023(9) -0.0004(8) -0.0106(8)
    C12 0.1079(17) 0.0870(13) 0.0590(10) 0.0122(12) 0.0094(11) -0.0191(9)
    C13 0.0968(16) 0.1098(17) 0.0703(12) 0.0169(13) 0.0332(12) -0.0050(12)
    C14 0.0749(13) 0.129(2) 0.0881(14) -0.0200(13) 0.0292(11) -0.0019(14)
    C15 0.0699(10) 0.0919(14) 0.0670(10) -0.0222(10) 0.0142(9) -0.0140(10)
    C16 0.0882(13) 0.0710(11) 0.0642(10) 0.0241(10) 0.0141(9) 0.0008(8)
    C17 0.1010(17) 0.1026(17) 0.0914(15) 0.0363(14) -0.0009(13) 0.0153(13)
    C18 0.0470(7) 0.0555(8) 0.0511(7) -0.0004(6) 0.0059(6) -0.0062(6)
    C19 0.0539(8) 0.0496(7) 0.0553(8) -0.0017(6) 0.0004(6) -0.0061(6)
    C20 0.0575(9) 0.0636(9) 0.0745(10) -0.0104(8) -0.0033(8) 0.0006(8)
    C21 0.0746(12) 0.0727(12) 0.0954(15) -0.0100(10) -0.0249(11) -0.0021(11)
    C22 0.1026(15) 0.0691(11) 0.0723(11) 0.0028(11) -0.0278(11) -0.0100(9)
    C23 0.1092(16) 0.0836(13) 0.0548(9) 0.0021(13) 0.0032(10) 0.0032(9)
    C24 0.0649(10) 0.0858(12) 0.0597(9) -0.0035(9) 0.0063(8) 0.0015(9)
    C25 0.0562(8) 0.0541(8) 0.0680(9) 0.0028(7) -0.0036(7) -0.0117(7)
_geom_special_details
;
All e.s.d.'s (except the e.s.d. in the dihedral angle between two l.s. planes)
are estimated using the full covariance matrix. The cell e.s.d.'s are taken
into account individually in the estimation of e.s.d.'s in distances, angles
and torsion angles; correlations between e.s.d.'s in cell parameters are only
used when they are defined by crystal symmetry. An approximate (isotropic)
treatment of cell e.s.d.'s is used for estimating e.s.d.'s involving l.s.
planes.
;
loop_
    _geom_bond_atom_site_label_1
    _geom_bond_atom_site_label_2
    _geom_bond_site_symmetry_2
    _geom_bond_distance
    _geom_bond_publ_flag
    Cl1 C1 . 1.7393(15) ?
    O1 C7 . 1.2153(19) ?
    O2 N1 . 1.208(3) ?
    O3 N1 . 1.180(3) ?
    N1 C25 . 1.487(2) ?
    C1 C2 . 1.372(3) ?
    C1 C6 . 1.378(3) ?
    C2 C3 . 1.384(2) ?
    C2 H2 . 0.9300 ?
    C3 C4 . 1.391(2) ?
    C3 H3 . 0.9300 ?
    C4 C5 . 1.382(2) ?
    C4 C7 . 1.501(2) ?
    C5 C6 . 1.389(3) ?
    C5 H5 . 0.9300 ?
    C6 H6 . 0.9300 ?
    C7 C8 . 1.5285(19) ?
    C8 C18 . 1.555(2) ?
    C8 C9 . 1.556(2) ?
    C8 H8 . 0.9800 ?
    C9 C10 . 1.517(2) ?
    C9 C16 . 1.539(2) ?
    C9 H9 . 0.9800 ?
    C10 C11 . 1.379(2) ?
    C10 C15 . 1.381(2) ?
    C11 C12 . 1.378(3) ?
    C11 H11 . 0.9300 ?
    C12 C13 . 1.367(4) ?
    C12 H12 . 0.9300 ?
    C13 C14 . 1.379(4) ?
    C13 H13 . 0.9300 ?
    C14 C15 . 1.387(3) ?
    C14 H14 . 0.9300 ?
    C15 H15 . 0.9300 ?
    C16 C17 . 1.514(3) ?
    C16 H16A . 0.9700 ?
    C16 H16B . 0.9700 ?
    C17 H17A . 0.9600 ?
    C17 H17B . 0.9600 ?
    C17 H17C . 0.9600 ?
    C18 C19 . 1.515(2) ?
    C18 C25 . 1.531(2) ?
    C18 H18 . 0.9800 ?
    C19 C24 . 1.382(2) ?
    C19 C20 . 1.385(2) ?
    C20 C21 . 1.389(3) ?
    C20 H20 . 0.9300 ?
    C21 C22 . 1.351(3) ?
    C21 H21 . 0.9300 ?
    C22 C23 . 1.378(4) ?
    C22 H22 . 0.9300 ?
    C23 C24 . 1.388(3) ?
    C23 H23 . 0.9300 ?
    C24 H24 . 0.9300 ?
    C25 H25A . 0.9700 ?
    C25 H25B . 0.9700 ?
loop_
    _geom_angle_atom_site_label_1
    _geom_angle_atom_site_label_2
    _geom_angle_atom_site_label_3
    _geom_angle_site_symmetry_1
    _geom_angle_site_symmetry_3
    _geom_angle
    _geom_angle_publ_flag
    O3 N1 O2 . . 124.8(2) ?
    O3 N1 C25 . . 117.0(2) ?
    O2 N1 C25 . . 118.1(2) ?
    C2 C1 C6 . . 121.45(14) ?
    C2 C1 Cl1 . . 119.29(12) ?
    C6 C1 Cl1 . . 119.25(14) ?
    C1 C2 C3 . . 119.24(14) ?
    C1 C2 H2 . . 120.4 ?
    C3 C2 H2 . . 120.4 ?
    C2 C3 C4 . . 120.49(14) ?
    C2 C3 H3 . . 119.8 ?
    C4 C3 H3 . . 119.8 ?
    C5 C4 C3 . . 119.23(13) ?
    C5 C4 C7 . . 123.09(13) ?
    C3 C4 C7 . . 117.67(13) ?
    C4 C5 C6 . . 120.54(16) ?
    C4 C5 H5 . . 119.7 ?
    C6 C5 H5 . . 119.7 ?
    C1 C6 C5 . . 119.03(17) ?
    C1 C6 H6 . . 120.5 ?
    C5 C6 H6 . . 120.5 ?
    O1 C7 C4 . . 119.54(13) ?
    O1 C7 C8 . . 119.74(13) ?
    C4 C7 C8 . . 120.68(13) ?
    C7 C8 C18 . . 111.51(12) ?
    C7 C8 C9 . . 108.01(12) ?
    C18 C8 C9 . . 114.01(12) ?
    C7 C8 H8 . . 107.7 ?
    C18 C8 H8 . . 107.7 ?
    C9 C8 H8 . . 107.7 ?
    C10 C9 C16 . . 110.97(14) ?
    C10 C9 C8 . . 112.08(12) ?
    C16 C9 C8 . . 110.56(14) ?
    C10 C9 H9 . . 107.7 ?
    C16 C9 H9 . . 107.7 ?
    C8 C9 H9 . . 107.7 ?
    C11 C10 C15 . . 117.99(16) ?
    C11 C10 C9 . . 120.55(15) ?
    C15 C10 C9 . . 121.44(15) ?
    C12 C11 C10 . . 121.95(19) ?
    C12 C11 H11 . . 119.0 ?
    C10 C11 H11 . . 119.0 ?
    C13 C12 C11 . . 119.7(2) ?
    C13 C12 H12 . . 120.1 ?
    C11 C12 H12 . . 120.1 ?
    C12 C13 C14 . . 119.41(19) ?
    C12 C13 H13 . . 120.3 ?
    C14 C13 H13 . . 120.3 ?
    C13 C14 C15 . . 120.6(2) ?
    C13 C14 H14 . . 119.7 ?
    C15 C14 H14 . . 119.7 ?
    C10 C15 C14 . . 120.29(19) ?
    C10 C15 H15 . . 119.9 ?
    C14 C15 H15 . . 119.9 ?
    C17 C16 C9 . . 113.12(18) ?
    C17 C16 H16A . . 109.0 ?
    C9 C16 H16A . . 109.0 ?
    C17 C16 H16B . . 109.0 ?
    C9 C16 H16B . . 109.0 ?
    H16A C16 H16B . . 107.8 ?
    C16 C17 H17A . . 109.5 ?
    C16 C17 H17B . . 109.5 ?
    H17A C17 H17B . . 109.5 ?
    C16 C17 H17C . . 109.5 ?
    H17A C17 H17C . . 109.5 ?
    H17B C17 H17C . . 109.5 ?
    C19 C18 C25 . . 112.75(14) ?
    C19 C18 C8 . . 112.17(12) ?
    C25 C18 C8 . . 112.71(13) ?
    C19 C18 H18 . . 106.2 ?
    C25 C18 H18 . . 106.2 ?
    C8 C18 H18 . . 106.2 ?
    C24 C19 C20 . . 117.82(16) ?
    C24 C19 C18 . . 122.57(15) ?
    C20 C19 C18 . . 119.61(15) ?
    C19 C20 C21 . . 120.96(19) ?
    C19 C20 H20 . . 119.5 ?
    C21 C20 H20 . . 119.5 ?
    C22 C21 C20 . . 120.5(2) ?
    C22 C21 H21 . . 119.7 ?
    C20 C21 H21 . . 119.7 ?
    C21 C22 C23 . . 119.76(19) ?
    C21 C22 H22 . . 120.1 ?
    C23 C22 H22 . . 120.1 ?
    C22 C23 C24 . . 120.1(2) ?
    C22 C23 H23 . . 120.0 ?
    C24 C23 H23 . . 120.0 ?
    C19 C24 C23 . . 120.83(19) ?
    C19 C24 H24 . . 119.6 ?
    C23 C24 H24 . . 119.6 ?
    N1 C25 C18 . . 109.64(14) ?
    N1 C25 H25A . . 109.7 ?
    C18 C25 H25A . . 109.7 ?
    N1 C25 H25B . . 109.7 ?
    C18 C25 H25B . . 109.7 ?
    H25A C25 H25B . . 108.2 ?
loop_
    _geom_torsion_atom_site_label_1
    _geom_torsion_atom_site_label_2
    _geom_torsion_atom_site_label_3
    _geom_torsion_atom_site_label_4
    _geom_torsion_site_symmetry_1
    _geom_torsion_site_symmetry_2
    _geom_torsion_site_symmetry_3
    _geom_torsion_site_symmetry_4
    _geom_torsion
    _geom_torsion_publ_flag
    C6 C1 C2 C3 . . . . 0.7(3) ?
    Cl1 C1 C2 C3 . . . . -178.32(12) ?
    C1 C2 C3 C4 . . . . -1.0(2) ?
    C2 C3 C4 C5 . . . . 0.8(2) ?
    C2 C3 C4 C7 . . . . -179.95(14) ?
    C3 C4 C5 C6 . . . . -0.4(3) ?
    C7 C4 C5 C6 . . . . -179.60(17) ?
    C2 C1 C6 C5 . . . . -0.3(3) ?
    Cl1 C1 C6 C5 . . . . 178.72(16) ?
    C4 C5 C6 C1 . . . . 0.2(3) ?
    C5 C4 C7 O1 . . . . 164.28(18) ?
    C3 C4 C7 O1 . . . . -14.9(2) ?
    C5 C4 C7 C8 . . . . -18.1(2) ?
    C3 C4 C7 C8 . . . . 162.74(14) ?
    O1 C7 C8 C18 . . . . -61.3(2) ?
    C4 C7 C8 C18 . . . . 121.03(15) ?
    O1 C7 C8 C9 . . . . 64.69(19) ?
    C4 C7 C8 C9 . . . . -112.95(15) ?
    C7 C8 C9 C10 . . . . -171.81(13) ?
    C18 C8 C9 C10 . . . . -47.28(18) ?
    C7 C8 C9 C16 . . . . 63.81(17) ?
    C18 C8 C9 C16 . . . . -171.65(14) ?
    C16 C9 C10 C11 . . . . -113.53(19) ?
    C8 C9 C10 C11 . . . . 122.32(17) ?
    C16 C9 C10 C15 . . . . 64.8(2) ?
    C8 C9 C10 C15 . . . . -59.3(2) ?
    C15 C10 C11 C12 . . . . 0.7(3) ?
    C9 C10 C11 C12 . . . . 179.12(18) ?
    C10 C11 C12 C13 . . . . 0.3(4) ?
    C11 C12 C13 C14 . . . . -0.9(4) ?
    C12 C13 C14 C15 . . . . 0.5(4) ?
    C11 C10 C15 C14 . . . . -1.0(3) ?
    C9 C10 C15 C14 . . . . -179.4(2) ?
    C13 C14 C15 C10 . . . . 0.4(4) ?
    C10 C9 C16 C17 . . . . 60.0(2) ?
    C8 C9 C16 C17 . . . . -174.97(18) ?
    C7 C8 C18 C19 . . . . -66.22(16) ?
    C9 C8 C18 C19 . . . . 171.13(12) ?
    C7 C8 C18 C25 . . . . 62.33(17) ?
    C9 C8 C18 C25 . . . . -60.31(17) ?
    C25 C18 C19 C24 . . . . -47.1(2) ?
    C8 C18 C19 C24 . . . . 81.41(19) ?
    C25 C18 C19 C20 . . . . 132.96(16) ?
    C8 C18 C19 C20 . . . . -98.51(16) ?
    C24 C19 C20 C21 . . . . 1.2(3) ?
    C18 C19 C20 C21 . . . . -178.86(17) ?
    C19 C20 C21 C22 . . . . 0.1(3) ?
    C20 C21 C22 C23 . . . . -1.4(3) ?
    C21 C22 C23 C24 . . . . 1.2(3) ?
    C20 C19 C24 C23 . . . . -1.4(3) ?
    C18 C19 C24 C23 . . . . 178.72(17) ?
    C22 C23 C24 C19 . . . . 0.2(3) ?
    O3 N1 C25 C18 . . . . -63.7(3) ?
    O2 N1 C25 C18 . . . . 120.2(2) ?
    C19 C18 C25 N1 . . . . -60.96(19) ?
    C8 C18 C25 N1 . . . . 170.79(16) ?
loop_
    _geom_hbond_atom_site_label_D
    _geom_hbond_atom_site_label_H
    _geom_hbond_atom_site_label_A
    _geom_hbond_site_symmetry_A
    _geom_hbond_distance_DH
    _geom_hbond_distance_HA
    _geom_hbond_distance_DA
    _geom_hbond_angle_DHA
    _geom_hbond_publ_flag
    C5 H5 O3 4_755 0.93 2.43 3.198(5) 140 yes
    C12 H12 CgA 2_654 0.93 2.82 3.691(4) 157 yes
