# Supplementary material for: (2R,3R)-1-(4-Chloro­phen­yl)-2-[(S)-2-nitro-1-phenyl­eth­yl]-3-phenyl­pentan-1-one
Source: Acta Crystallogr Sect E Struct Rep Online. 2011 Nov 30;67(Pt 12):o3495. doi: 10.1107/S1600536811050306 (PMC3239119; doi:10.1107/S1600536811050306)
Supplement: Supplementary file 2 [file e-67-o3495-Isup2.hkl]

# 
# h,k,l, Fc-squared, Fo-squared, sigma(Fo-squared) and status flag 
# 
data_I
_shelx_title ' I         P 21 21 21   R   0.04' 
_shelx_refln_list_code          4 
_shelx_F_calc_maximum       95.35 
_exptl_crystal_F_000       888.00 
_reflns_d_resolution_high  0.8210 
 
loop_ 
 _symmetry_equiv_pos_as_xyz 
 'x, y, z' 
 '-x+1/2, -y, z+1/2' 
 'x+1/2, -y+1/2, -z' 
 '-x, y+1/2, -z+1/2' 
 
_cell_length_a     8.4700 
_cell_length_b    13.1515 
_cell_length_c    20.7060 
_cell_angle_alpha  90.000 
_cell_angle_beta   90.000 
_cell_angle_gamma  90.000 
 
_shelx_F_squared_multiplier     1.000 
 
loop_ 
 _refln_index_h 
 _refln_index_k 
 _refln_index_l 
 _refln_F_squared_calc 
 _refln_F_squared_meas 
 _refln_F_squared_sigma 
 _refln_observed_status 
   2   0   0      320.95      460.51      6.08 o 
   4   0   0      255.31      245.98      2.98 o 
   6   0   0      944.24     1046.83     13.40 o 
   8   0   0        0.85        5.83      0.99 o 
  10   0   0        3.51        5.21      0.42 o 
   3   1   0     2792.57     2723.97     14.12 o 
   4   1   0      131.80      129.14      1.51 o 
   5   1   0      251.57      243.77      2.42 o 
   6   1   0      251.59      265.66      3.14 o 
   7   1   0        5.26        5.43      0.56 o 
   8   1   0      195.43      224.92      4.11 o 
   9   1   0        3.95        5.15      0.83 o 
  10   1   0       16.95       14.62      0.44 o 
   0   2   0      713.74      697.60      9.71 o 
   1   2   0     3178.14     2986.65     25.15 o 
   2   2   0      234.64      192.81      2.13 o 
   3   2   0     1073.83     1005.58      9.21 o 
   4   2   0       12.18       16.89      0.78 o 
   5   2   0       36.23       49.65      1.23 o 
   6   2   0      215.98      223.06      2.87 o 
   7   2   0      266.18      273.23      2.97 o 
   8   2   0        0.78        1.52      0.53 o 
   9   2   0       10.70       11.10      1.05 o 
  10   2   0        7.00        8.37      0.39 o 
   1   3   0     1056.09     1040.25      8.29 o 
   2   3   0      116.50      140.49      2.66 o 
   3   3   0       22.63       20.46      0.89 o 
   4   3   0      332.07      284.09      3.47 o 
   5   3   0      121.84      139.00      2.14 o 
   6   3   0      192.52      191.24      2.41 o 
   7   3   0        3.70        5.39      0.49 o 
   8   3   0        5.18        4.27      0.42 o 
   9   3   0        2.48        1.57      0.29 o 
  10   3   0        3.61        4.95      0.43 o 
   0   4   0        9.52       13.29      0.70 o 
   1   4   0      347.03      326.89      2.25 o 
   2   4   0      254.35      246.50      1.98 o 
   3   4   0     2533.54     2779.72     14.63 o 
   4   4   0     1850.96     1880.36     13.20 o 
   5   4   0      192.19      241.75      2.81 o 
   6   4   0      224.34      214.38      3.01 o 
   7   4   0       11.49       10.78      0.71 o 
   8   4   0       77.43       78.92      1.94 o 
   9   4   0        0.60        0.39      0.23 o 
   1   5   0        0.91        1.26      0.22 o 
   2   5   0      482.81      485.47      3.65 o 
   3   5   0      312.44      282.80      2.57 o 
   4   5   0      285.20      284.23      3.28 o 
   5   5   0        5.98        6.51      0.63 o 
   6   5   0       55.88       57.61      1.35 o 
   7   5   0      111.65      101.57      1.73 o 
   8   5   0        1.68        3.53      0.52 o 
   9   5   0        2.62        1.48      0.34 o 
   0   6   0     2380.01     2431.86     22.52 o 
   1   6   0     2578.13     2470.11     17.30 o 
   2   6   0      143.03      167.02      2.78 o 
   3   6   0       85.13       78.06      1.69 o 
   4   6   0      844.75      885.12      8.06 o 
   5   6   0      167.21      156.89      2.82 o 
   6   6   0       16.10       16.57      0.82 o 
   7   6   0       36.42       35.90      1.12 o 
   8   6   0      172.87      179.82      3.47 o 
   9   6   0        7.04        8.14      0.62 o 
   1   7   0       55.77       54.92      1.38 o 
   2   7   0      262.30      247.63      2.98 o 
   3   7   0      158.98      121.06      1.89 o 
   4   7   0       14.13       13.96      0.79 o 
   5   7   0        3.24        4.47      0.42 o 
   6   7   0       12.97       11.65      0.66 o 
   7   7   0       36.21       30.70      1.26 o 
   8   7   0       16.38       18.62      0.88 o 
   9   7   0        8.03        7.44      0.54 o 
   0   8   0      266.83      221.71      4.26 o 
   1   8   0       13.60       10.77      0.74 o 
   2   8   0     1010.93      998.94     17.14 o 
   3   8   0       28.10       36.22      1.68 o 
   4   8   0        6.73        5.93      0.40 o 
   5   8   0       80.05       80.52      1.74 o 
   6   8   0       26.26       23.10      1.08 o 
   7   8   0       11.33       14.14      0.90 o 
   8   8   0        1.17        0.77      0.37 o 
   1   9   0      174.60      171.40      3.54 o 
   2   9   0       64.17       56.61      1.83 o 
   3   9   0       20.01       20.57      1.12 o 
   4   9   0       46.49       42.81      1.05 o 
   5   9   0        2.60        2.81      0.38 o 
   6   9   0       42.59       38.69      1.25 o 
   7   9   0       89.22       91.80      2.02 o 
   8   9   0        7.26        7.27      0.49 o 
   0  10   0       51.80       50.57      1.82 o 
   1  10   0      142.69      152.92      2.72 o 
   2  10   0       25.11       26.64      0.88 o 
   3  10   0       12.44        7.20      0.52 o 
   4  10   0       18.13       19.45      0.79 o 
   5  10   0       50.65       48.75      1.24 o 
   6  10   0       19.30       15.71      0.88 o 
   7  10   0        9.33       10.45      0.66 o 
   8  10   0        5.22        5.85      0.83 o 
   1  11   0       28.47       26.76      1.15 o 
   2  11   0       46.46       46.43      1.19 o 
   3  11   0       60.28       55.49      1.45 o 
   4  11   0        0.92        0.77      0.46 o 
   5  11   0       30.89       30.50      1.15 o 
   6  11   0        0.24        0.14      0.35 o 
   7  11   0        0.02       -0.19      0.22 o 
   0  12   0       31.46       31.34      1.78 o 
   1  12   0      104.78      121.73      2.50 o 
   2  12   0        1.46        1.30      0.43 o 
   3  12   0        0.88        0.94      0.36 o 
   4  12   0       86.47      104.72      2.14 o 
   5  12   0        8.55        7.94      0.71 o 
   6  12   0       58.68       60.73      1.99 o 
   1  13   0       25.56       30.36      1.22 o 
   2  13   0       51.48       52.83      1.36 o 
   3  13   0        0.89        1.01      0.34 o 
   4  13   0       69.71       67.06      1.54 o 
   5  13   0        2.17        1.43      0.50 o 
   6  13   0        7.98       10.89      0.71 o 
   0  14   0       76.37       74.60      2.54 o 
   1  14   0       14.70       19.03      1.05 o 
   2  14   0        0.02       -0.09      0.37 o 
   3  14   0        0.00        0.03      0.27 o 
   4  14   0        1.85        1.78      0.60 o 
   1  15   0       18.79       19.40      0.78 o 
   2  15   0        0.14       -0.15      0.29 o 
   3  15   0        0.04        0.27      0.32 o 
   0  16   0       79.16       83.05      2.86 o 
   1   0   1      260.41      288.49      2.30 o 
   2   0   1     4650.25     4082.69     82.10 o 
   3   0   1     2789.13     2646.38     16.57 o 
   4   0   1       73.08       67.72      0.97 o 
   5   0   1       67.40       79.54      1.20 o 
   6   0   1      293.44      283.90      3.13 o 
   7   0   1      193.92      184.06      3.75 o 
   8   0   1      404.61      425.95      5.42 o 
   9   0   1      184.59      185.60      4.20 o 
  10   0   1        2.56        1.65      0.21 o 
 -10   1   1        9.35        7.85      0.37 o 
  -9   1   1       14.90       11.09      0.86 o 
  -8   1   1       80.99       90.55      2.21 o 
  -7   1   1      222.90      201.83      2.94 o 
  -6   1   1      400.17      384.90      3.77 o 
  -5   1   1      848.96      916.95      6.79 o 
  -4   1   1       18.72       19.38      1.42 o 
  -3   1   1      921.75      883.71      5.56 o 
  -2   1   1      562.99      516.79      4.46 o 
  -1   1   1      102.65       89.26      1.09 o 
   0   1   1     2285.21     2046.33     29.78 o 
   1   1   1      162.63      147.44      1.88 o 
   2   1   1      496.77      458.89      6.32 o 
   3   1   1      930.89      904.92      6.10 o 
   4   1   1       32.34       33.54      0.75 o 
   5   1   1      851.98      908.75      6.28 o 
   6   1   1      375.00      355.09      3.55 o 
   7   1   1      200.85      180.19      3.09 o 
   8   1   1       78.52       88.52      2.17 o 
   9   1   1       13.54       10.34      0.86 o 
  10   1   1        7.79        6.59      0.33 o 
 -10   2   1        6.94        5.95      0.31 o 
  -9   2   1       49.22       52.06      1.45 o 
  -8   2   1       66.03       69.38      2.22 o 
  -7   2   1       38.91       36.63      1.10 o 
  -6   2   1       28.33       25.68      0.84 o 
  -5   2   1      235.99      219.31      2.62 o 
  -4   2   1      354.47      368.55      3.69 o 
  -3   2   1     1824.94     1748.13      9.86 o 
  -2   2   1      473.11      462.78      3.53 o 
  -1   2   1     1956.56     1806.91     28.98 o 
   0   2   1     1398.93     1291.17      7.16 o 
   1   2   1     2141.92     2047.19     12.39 o 
   2   2   1      472.11      460.94      5.46 o 
   3   2   1     1777.87     1683.96     16.73 o 
   4   2   1      359.60      372.44      3.91 o 
   5   2   1      215.10      197.94      2.53 o 
   6   2   1       27.19       25.93      1.19 o 
   7   2   1       55.00       54.16      1.32 o 
   8   2   1       65.89       71.33      1.69 o 
   9   2   1       55.94       61.01      1.55 o 
  10   2   1        6.99        6.29      0.29 o 
 -10   3   1       10.79        9.39      0.55 o 
  -9   3   1       23.94       22.98      0.88 o 
  -8   3   1       60.51       62.75      1.31 o 
  -7   3   1       31.44       32.20      1.05 o 
  -6   3   1        4.75        5.60      0.48 o 
  -5   3   1      138.43      138.97      1.95 o 
  -4   3   1      719.89      811.92      7.33 o 
  -3   3   1      212.51      243.35      2.15 o 
  -2   3   1      143.61      158.21      2.58 o 
  -1   3   1     6026.21     5377.30     60.91 o 
   1   3   1     6254.32     5811.56     72.73 o 
   2   3   1      172.00      182.68      2.31 o 
   3   3   1      212.16      240.26      2.41 o 
   4   3   1      791.70      880.12      7.10 o 
   5   3   1      142.78      141.61      2.31 o 
   6   3   1        7.06        8.52      0.52 o 
   7   3   1       30.03       30.17      1.00 o 
   8   3   1       61.58       63.58      1.51 o 
   9   3   1       23.55       22.71      0.93 o 
  10   3   1       11.51        9.29      0.54 o 
  -9   4   1       11.68       11.21      0.46 o 
  -8   4   1        8.68        8.64      0.88 o 
  -7   4   1       42.17       42.13      1.09 o 
  -6   4   1        1.47        2.87      0.49 o 
  -5   4   1       35.07       32.92      0.97 o 
  -4   4   1     1084.18     1105.28      8.61 o 
  -3   4   1     3252.03     3216.22     21.51 o 
  -2   4   1      540.86      585.61      6.59 o 
  -1   4   1      586.29      562.15      3.89 o 
   0   4   1     3111.09     2876.78     21.21 o 
   1   4   1      582.27      550.16      3.51 o 
   2   4   1      434.13      470.48      3.92 o 
   3   4   1     3251.23     3268.66     20.38 o 
   4   4   1     1132.03     1181.11      7.65 o 
   5   4   1       34.64       32.95      1.03 o 
   6   4   1        1.44        3.28      0.63 o 
   7   4   1       43.65       44.86      1.34 o 
   8   4   1        5.75        4.64      0.61 o 
   9   4   1       11.81       12.18      0.47 o 
  -9   5   1        7.09        5.93      0.49 o 
  -8   5   1       27.59       27.28      1.00 o 
  -7   5   1       19.93       23.41      0.84 o 
  -6   5   1       13.57       13.52      1.05 o 
  -5   5   1      196.78      195.92      2.89 o 
  -4   5   1       17.59       17.82      0.80 o 
  -3   5   1      715.52      824.80      4.92 o 
  -2   5   1      231.78      215.90      1.96 o 
  -1   5   1     2238.62     2227.30     13.18 o 
   0   5   1      853.62      901.38      8.81 o 
   1   5   1     2357.69     2373.19     16.72 o 
   2   5   1      236.19      220.95      2.44 o 
   3   5   1      738.24      847.48      6.86 o 
   4   5   1       11.24       10.39      0.58 o 
   5   5   1      157.21      153.29      4.17 o 
   6   5   1       15.43       17.60      0.76 o 
   7   5   1       24.67       26.37      0.94 o 
   8   5   1       26.16       26.93      1.12 o 
   9   5   1        8.53        7.31      0.53 o 
  -9   6   1        3.81        4.64      0.58 o 
  -8   6   1       39.88       37.86      1.24 o 
  -7   6   1       20.71       22.59      0.90 o 
  -6   6   1       18.61       23.00      0.89 o 
  -5   6   1       15.83       14.42      0.93 o 
  -4   6   1      399.87      425.76      4.79 o 
  -3   6   1      443.59      402.46      3.96 o 
  -2   6   1      780.03      869.70      6.62 o 
  -1   6   1     3035.29     3123.96     18.27 o 
   0   6   1      394.91      394.80      4.67 o 
   1   6   1     3236.29     3333.90     21.53 o 
   2   6   1      781.98      870.80      8.03 o 
   3   6   1      436.35      405.19      3.73 o 
   4   6   1      388.37      412.33      4.70 o 
   5   6   1       20.05       17.14      0.93 o 
   6   6   1       20.99       26.12      1.16 o 
   7   6   1       19.68       19.18      0.90 o 
   8   6   1       39.68       38.73      1.54 o 
   9   6   1        3.48        3.37      0.46 o 
  -9   7   1        4.28        2.72      0.50 o 
  -8   7   1       16.52       14.75      0.80 o 
  -7   7   1       87.01       81.55      2.04 o 
  -6   7   1       22.88       24.80      0.86 o 
  -5   7   1       24.36       20.91      0.80 o 
  -4   7   1       11.95       11.24      0.64 o 
  -3   7   1       39.78       43.09      1.57 o 
  -2   7   1       16.19       15.68      0.62 o 
  -1   7   1      310.14      303.81      3.39 o 
   0   7   1       10.16        8.17      0.53 o 
   1   7   1      248.71      245.95      3.22 o 
   2   7   1       18.42       17.81      0.92 o 
   3   7   1       40.24       42.15      1.01 o 
   4   7   1       20.44       18.67      0.85 o 
   5   7   1       21.82       18.32      0.75 o 
   6   7   1       20.43       22.74      0.97 o 
   7   7   1       77.46       72.44      2.30 o 
   8   7   1       16.25       16.35      0.99 o 
   9   7   1        4.35        2.81      0.32 o 
  -8   8   1       45.55       45.71      1.27 o 
  -7   8   1        4.50        5.31      0.53 o 
  -6   8   1       21.02       18.68      0.76 o 
  -5   8   1       72.73       66.32      1.34 o 
  -4   8   1      169.30      174.58      2.61 o 
  -3   8   1       34.64       39.75      1.44 o 
  -2   8   1      294.46      309.85      4.41 o 
  -1   8   1      293.22      310.64      5.15 o 
   0   8   1       53.75       40.89      1.22 o 
   1   8   1      292.67      303.30      4.53 o 
   2   8   1      276.92      281.19     11.28 o 
   3   8   1       32.40       38.27      1.25 o 
   4   8   1      181.25      180.64      2.59 o 
   5   8   1       67.37       59.62      1.37 o 
   6   8   1       19.27       17.31      0.87 o 
   7   8   1        4.93        6.13      0.65 o 
   8   8   1       51.11       49.27      1.29 o 
  -8   9   1       12.03       10.67      0.53 o 
  -7   9   1       29.91       31.91      1.18 o 
  -6   9   1       18.12       14.56      0.81 o 
  -5   9   1       51.95       57.30      1.36 o 
  -4   9   1       80.86       74.11      1.86 o 
  -3   9   1       35.82       40.46      1.18 o 
  -2   9   1      111.82      114.95      4.56 o 
  -1   9   1      292.73      290.31      5.28 o 
   0   9   1     1177.90     1182.06     13.94 o 
   1   9   1      325.39      328.03      4.56 o 
   2   9   1      127.51      139.97      2.99 o 
   3   9   1       38.12       43.47      1.21 o 
   4   9   1       77.26       67.59      1.40 o 
   5   9   1       55.18       63.02      2.00 o 
   6   9   1       24.18       19.86      1.04 o 
   7   9   1       27.57       29.88      1.14 o 
   8   9   1       13.38       12.57      0.54 o 
  -8  10   1        0.35        0.46      0.48 o 
  -7  10   1       14.85       15.12      0.77 o 
  -6  10   1        2.42        2.46      0.48 o 
  -5  10   1       58.99       53.25      1.31 o 
  -4  10   1       39.26       47.69      1.36 o 
  -3  10   1      148.05      156.40      2.50 o 
  -2  10   1      198.55      197.91      2.52 o 
  -1  10   1       76.76       77.18      2.08 o 
   0  10   1      196.98      191.54      3.74 o 
   1  10   1       69.69       65.40      1.49 o 
   2  10   1      199.83      197.79      2.53 o 
   3  10   1      148.65      153.05      2.43 o 
   4  10   1       36.61       43.86      1.77 o 
   5  10   1       56.63       51.46      1.38 o 
   6  10   1        2.28        1.56      0.44 o 
   7  10   1       16.19       16.72      0.79 o 
   8  10   1        0.36        0.66      0.32 o 
  -7  11   1       15.68       14.35      0.94 o 
  -6  11   1       13.99       13.51      0.89 o 
  -5  11   1       20.09       16.91      0.90 o 
  -4  11   1       97.22       92.77      2.12 o 
  -3  11   1       56.87       61.63      1.71 o 
  -2  11   1       68.47       71.74      1.66 o 
  -1  11   1       38.50       39.35      1.38 o 
   0  11   1        4.62        6.01      0.63 o 
   1  11   1       31.37       32.90      1.11 o 
   2  11   1       67.66       72.92      1.50 o 
   3  11   1       56.93       59.13      1.34 o 
   4  11   1       91.71       89.55      3.33 o 
   5  11   1       16.59       14.65      0.99 o 
   6  11   1       15.56       15.94      0.91 o 
   7  11   1       14.55       11.06      0.50 o 
  -6  12   1        0.40       -0.07      0.44 o 
  -5  12   1       77.61       77.03      2.02 o 
  -4  12   1       42.20       47.95      1.45 o 
  -3  12   1       17.08       20.79      1.20 o 
  -2  12   1      103.78      105.20      2.03 o 
  -1  12   1       22.98       26.57      1.17 o 
   0  12   1       64.03       52.42      1.63 o 
   1  12   1       22.55       25.88      1.00 o 
   2  12   1       95.48       95.96      1.73 o 
   3  12   1       17.98       22.13      0.92 o 
   4  12   1       43.88       47.35      1.64 o 
   5  12   1       79.45       80.59      2.61 o 
   6  12   1        0.54       -0.19      0.46 o 
  -5  13   1        3.79        4.76      0.67 o 
  -4  13   1       22.54       19.80      0.99 o 
  -3  13   1       10.21        9.78      0.62 o 
  -2  13   1       20.83       21.30      1.02 o 
  -1  13   1       71.29       73.36      1.88 o 
   0  13   1       15.50       15.01      0.90 o 
   1  13   1       66.81       69.73      1.82 o 
   2  13   1       19.59       19.12      1.55 o 
   3  13   1       11.15        9.23      0.58 o 
   4  13   1       24.16       22.81      1.44 o 
   5  13   1        4.81        6.05      1.11 o 
   6  13   1       10.41        8.93      1.27 o 
  -4  14   1        0.56        0.38      0.26 o 
  -3  14   1        8.36        8.42      0.50 o 
  -2  14   1       64.94       60.00      2.14 o 
  -1  14   1       20.26       21.05      0.96 o 
   0  14   1       18.62       20.77      0.97 o 
   1  14   1       23.43       26.00      1.04 o 
   2  14   1       64.85       60.60      1.85 o 
   3  14   1        7.75        7.15      0.62 o 
   4  14   1        0.61        0.33      0.74 o 
  -3  15   1        5.13        2.98      0.58 o 
  -2  15   1       22.45       21.20      0.76 o 
  -1  15   1       13.63       13.73      0.67 o 
   0  15   1        2.53        2.53      0.38 o 
   1  15   1       14.37       13.98      0.75 o 
   2  15   1       23.20       22.06      0.91 o 
   3  15   1        4.97        4.96      0.76 o 
   0  16   1        3.17        2.54      0.60 o 
   1   0   2     2245.84     1756.18     17.42 o 
   3   0   2      832.74      800.26      5.01 o 
   4   0   2      534.50      503.66      3.58 o 
   5   0   2       34.57       44.03      0.94 o 
   6   0   2      402.79      377.90      3.72 o 
   7   0   2      520.36      533.65      7.26 o 
   8   0   2        4.28        9.08      0.81 o 
   9   0   2        3.57        4.31      0.59 o 
  10   0   2        1.29        1.27      0.23 o 
 -10   1   2        0.08        0.51      0.21 o 
  -9   1   2        7.03        8.88      0.70 o 
  -8   1   2      101.92      102.29      2.36 o 
  -7   1   2       36.34       36.28      1.19 o 
  -6   1   2       12.51       11.36      0.65 o 
  -5   1   2       64.57       63.66      1.40 o 
  -4   1   2     1329.27     1358.12      8.30 o 
  -3   1   2     1598.64     1519.56      8.72 o 
  -2   1   2     1223.34     1223.29      8.56 o 
   0   1   2      889.56      749.58      8.58 o 
   2   1   2     1433.09     1445.93     10.20 o 
   3   1   2     1646.84     1530.08      9.36 o 
   4   1   2     1230.10     1241.32      8.35 o 
   5   1   2       60.65       57.41      1.13 o 
   6   1   2       13.61       12.76      0.65 o 
   7   1   2       43.81       40.89      1.41 o 
   8   1   2       91.33       95.17      2.24 o 
   9   1   2        6.12        7.58      0.66 o 
  10   1   2        0.00        0.30      0.22 o 
 -10   2   2        0.02        0.12      0.19 o 
  -9   2   2        1.22        1.82      0.45 o 
  -8   2   2       43.66       39.95      1.15 o 
  -7   2   2      127.99      130.45      2.11 o 
  -6   2   2       30.78       27.85      1.12 o 
  -5   2   2      905.99      920.67      6.93 o 
  -4   2   2       76.08       73.99      1.32 o 
  -3   2   2     3558.56     3558.92     19.63 o 
  -2   2   2     1165.31     1064.46      6.19 o 
  -1   2   2     9092.20     6991.99    101.26 o 
   0   2   2        0.16        0.59      0.11 o 
   2   2   2     1176.33     1077.88     14.01 o 
   3   2   2     3506.00     3517.76     25.36 o 
   4   2   2       79.84       75.42      1.51 o 
   5   2   2      913.80      919.16      6.58 o 
   6   2   2       31.01       29.79      1.04 o 
   7   2   2      105.95      105.06      2.19 o 
   8   2   2       43.00       40.11      1.26 o 
   9   2   2        1.87        1.43      0.37 o 
  10   2   2        0.02        0.02      0.20 o 
 -10   3   2        3.85        4.07      0.49 o 
  -9   3   2       21.69       22.52      0.84 o 
  -8   3   2        5.92        5.66      0.46 o 
  -7   3   2       79.63       74.96      1.60 o 
  -6   3   2      102.08       92.06      1.98 o 
  -5   3   2      237.91      279.94      3.21 o 
  -4   3   2      303.20      335.50      3.29 o 
  -3   3   2     1889.61     1869.57     10.71 o 
  -2   3   2     1865.44     1721.61      9.66 o 
   0   3   2      446.94      452.49      2.73 o 
   2   3   2     2007.30     1913.34     12.03 o 
   3   3   2     2022.53     2007.70     13.02 o 
   4   3   2      271.54      298.16      2.81 o 
   5   3   2      262.35      304.41      3.14 o 
   6   3   2       96.90       85.57      2.36 o 
   7   3   2       73.27       68.16      1.39 o 
   8   3   2        9.30        9.48      0.55 o 
   9   3   2       18.83       19.34      0.69 o 
  10   3   2        3.27        3.67      0.65 o 
  -9   4   2        1.92        1.77      0.38 o 
  -8   4   2       16.24       13.98      0.63 o 
  -7   4   2        9.86       13.76      0.72 o 
  -6   4   2       45.71       47.21      1.22 o 
  -5   4   2       95.39       99.79      1.82 o 
  -4   4   2      238.27      207.01      3.04 o 
  -3   4   2      493.94      605.93      5.38 o 
  -2   4   2     1857.42     1854.66      9.26 o 
  -1   4   2     2028.66     2023.48     12.41 o 
   0   4   2     2273.42     2200.75     16.76 o 
   1   4   2     2036.18     2063.63      9.88 o 
   2   4   2     1784.32     1803.81     13.38 o 
   3   4   2      504.75      620.24      4.58 o 
   4   4   2      261.27      234.44      9.12 o 
   5   4   2       94.82      101.54      1.96 o 
   6   4   2       58.58       60.43      1.70 o 
   7   4   2       10.35       13.22      0.70 o 
   8   4   2       16.02       13.10      0.81 o 
   9   4   2        2.01        1.98      0.31 o 
  -9   5   2        8.21        8.72      0.68 o 
  -8   5   2       28.77       30.72      1.05 o 
  -7   5   2       38.23       45.93      1.17 o 
  -6   5   2       64.15       63.33      1.53 o 
  -5   5   2       17.41       16.35      0.89 o 
  -4   5   2      948.31     1067.82     14.82 o 
  -3   5   2       42.38       39.57      0.83 o 
  -2   5   2     2556.42     2507.18     15.09 o 
  -1   5   2     1807.01     1710.98     12.27 o 
   0   5   2     2040.38     1967.02     13.95 o 
   1   5   2     1839.97     1769.71     17.68 o 
   2   5   2     2516.44     2509.30     29.57 o 
   3   5   2       58.72       56.01      1.34 o 
   4   5   2      843.60      971.81      7.66 o 
   5   5   2       16.37       17.66      0.91 o 
   6   5   2       65.40       63.92      1.54 o 
   7   5   2       33.90       41.22      1.16 o 
   8   5   2       25.13       28.62      1.27 o 
   9   5   2        8.11        7.83      0.53 o 
  -9   6   2        3.53        3.36      0.57 o 
  -8   6   2       29.02       30.41      1.15 o 
  -7   6   2       29.86       28.53      0.92 o 
  -6   6   2        5.52        4.12      0.42 o 
  -5   6   2      134.61      146.04      2.31 o 
  -4   6   2      410.10      447.33      4.42 o 
  -3   6   2       77.39       80.56      1.48 o 
  -2   6   2     1658.29     1777.90     13.95 o 
  -1   6   2      314.76      335.13      3.03 o 
   0   6   2      145.55      173.95      2.33 o 
   1   6   2      241.27      261.80      3.75 o 
   2   6   2     1637.36     1753.13     15.21 o 
   3   6   2       77.11       79.78      1.41 o 
   4   6   2      406.49      446.49      4.29 o 
   5   6   2      113.24      125.36      2.24 o 
   6   6   2        5.24        3.86      0.60 o 
   7   6   2       39.59       34.69      1.18 o 
   8   6   2       29.87       30.09      1.36 o 
   9   6   2        4.36        3.37      0.56 o 
  -9   7   2        7.65        7.75      0.67 o 
  -8   7   2       15.81       15.50      0.83 o 
  -7   7   2        0.70        0.98      0.46 o 
  -6   7   2       73.66       64.71      1.38 o 
  -5   7   2       38.77       43.03      1.06 o 
  -4   7   2        2.01        1.76      0.36 o 
  -3   7   2        4.23        3.98      0.39 o 
  -2   7   2      168.36      157.37      1.81 o 
  -1   7   2      449.95      503.65      5.96 o 
   0   7   2      640.79      655.13      6.20 o 
   1   7   2      413.89      469.35      4.57 o 
   2   7   2      134.66      129.15      3.91 o 
   3   7   2        5.79        4.28      0.45 o 
   4   7   2        2.34        1.45      0.55 o 
   5   7   2       44.32       47.48      1.51 o 
   6   7   2       79.78       69.49      1.68 o 
   7   7   2        0.98        1.04      0.51 o 
   8   7   2       15.24       14.98      0.95 o 
   9   7   2        6.53        6.31      0.43 o 
  -8   8   2       11.90       11.28      0.67 o 
  -7   8   2       22.89       21.82      1.03 o 
  -6   8   2      268.13      279.68      3.09 o 
  -5   8   2      106.73      102.88      1.70 o 
  -4   8   2      169.50      174.12      2.74 o 
  -3   8   2      155.95      163.54      3.74 o 
  -2   8   2      219.29      215.42      3.92 o 
  -1   8   2       19.17       18.90      1.07 o 
   0   8   2     2650.70     2706.03     20.20 o 
   1   8   2       20.82       20.37      1.09 o 
   2   8   2      248.03      245.70      6.02 o 
   3   8   2      156.99      160.67      2.47 o 
   4   8   2      173.88      178.28      2.66 o 
   5   8   2      105.99      101.58      2.29 o 
   6   8   2      271.24      283.38      5.19 o 
   7   8   2       20.74       20.30      1.02 o 
   8   8   2       13.03       12.26      0.69 o 
  -8   9   2       13.52       12.86      0.63 o 
  -7   9   2        8.76        6.78      0.55 o 
  -6   9   2       62.10       58.27      1.70 o 
  -5   9   2       14.22       18.59      0.73 o 
  -4   9   2       11.91       10.77      0.67 o 
  -3   9   2      153.60      159.88      2.72 o 
  -2   9   2      311.99      306.06      5.81 o 
  -1   9   2        1.97        6.12      0.72 o 
   0   9   2      271.15      271.71      4.05 o 
   1   9   2        3.44        7.36      1.12 o 
   2   9   2      304.38      295.67      5.23 o 
   3   9   2      159.48      166.33      2.63 o 
   4   9   2       12.80       11.40      0.72 o 
   5   9   2       14.07       19.12      1.01 o 
   6   9   2       62.29       59.32      1.73 o 
   7   9   2        6.14        5.76      0.52 o 
   8   9   2       14.72       12.30      0.66 o 
  -8  10   2        1.89        0.13      0.49 o 
  -7  10   2       18.38       20.45      0.87 o 
  -6  10   2       57.13       54.00      1.40 o 
  -5  10   2       19.94       18.99      0.81 o 
  -4  10   2       65.85       74.06      1.93 o 
  -3  10   2        8.99       12.25      0.99 o 
  -2  10   2       59.87       61.33      1.47 o 
  -1  10   2       41.86       38.50      1.45 o 
   0  10   2      295.14      333.30      4.85 o 
   1  10   2       57.78       54.32      1.51 o 
   2  10   2       60.40       60.22      1.31 o 
   3  10   2        8.24        9.05      0.74 o 
   4  10   2       67.61       75.42      2.23 o 
   5  10   2       14.49       13.32      0.86 o 
   6  10   2       56.23       51.54      1.53 o 
   7  10   2       14.68       15.67      0.76 o 
  -7  11   2       12.08       12.36      0.88 o 
  -6  11   2        6.40        5.08      0.60 o 
  -5  11   2       29.32       29.19      1.03 o 
  -4  11   2       46.67       46.48      1.52 o 
  -3  11   2        5.24        5.99      0.57 o 
  -2  11   2      260.84      269.84      3.84 o 
  -1  11   2      388.94      406.27      5.08 o 
   0  11   2        2.36        2.86      0.53 o 
   1  11   2      398.28      413.84      4.53 o 
   2  11   2      253.00      266.11      3.12 o 
   3  11   2        5.45        6.57      0.65 o 
   4  11   2       50.43       47.83      1.48 o 
   5  11   2       30.38       29.15      1.34 o 
   6  11   2        6.16        4.68      0.44 o 
   7  11   2       11.75       10.56      0.48 o 
  -6  12   2       12.34       10.99      0.87 o 
  -5  12   2       19.62       19.04      1.24 o 
  -4  12   2       23.09       21.69      0.98 o 
  -3  12   2       44.96       48.58      1.35 o 
  -2  12   2      108.57      117.11      2.44 o 
  -1  12   2       88.46       86.91      2.10 o 
   0  12   2       45.96       48.29      1.55 o 
   1  12   2       89.94       90.77      1.69 o 
   2  12   2      107.64      110.97      1.87 o 
   3  12   2       44.92       47.49      1.75 o 
   4  12   2       25.30       23.99      1.53 o 
   5  12   2       19.68       16.04      0.92 o 
   6  12   2       16.14       15.96      1.01 o 
  -5  13   2       14.56       13.05      0.62 o 
  -4  13   2       14.62       13.85      0.73 o 
  -3  13   2       52.84       51.53      1.30 o 
  -2  13   2       86.57       94.35      2.68 o 
  -1  13   2       17.96       19.18      0.99 o 
   0  13   2        0.00        0.10      0.44 o 
   1  13   2       19.00       20.44      1.00 o 
   2  13   2       76.88       82.67      1.93 o 
   3  13   2       46.19       40.29      1.51 o 
   4  13   2       16.41       16.04      1.16 o 
   5  13   2       14.98       14.73      0.99 o 
  -4  14   2        0.63        1.22      0.28 o 
  -3  14   2       50.34       52.83      1.45 o 
  -2  14   2       30.17       29.89      1.26 o 
  -1  14   2       33.82       39.78      1.28 o 
   0  14   2       19.78       24.93      1.03 o 
   1  14   2       35.75       40.91      1.39 o 
   2  14   2       29.29       29.30      1.03 o 
   3  14   2       51.38       52.85      1.51 o 
   4  14   2        0.54        1.93      0.65 o 
  -3  15   2       10.12        9.86      0.68 o 
  -2  15   2        3.84        2.81      0.35 o 
  -1  15   2        1.95        2.37      0.37 o 
   0  15   2        1.50        2.00      0.45 o 
   1  15   2        2.00        3.05      0.48 o 
   2  15   2        3.20        2.77      0.41 o 
   3  15   2       10.52       12.13      1.10 o 
   1   0   3      634.61      498.07      5.59 o 
   2   0   3     1455.31     1285.90     10.82 o 
   3   0   3        0.04        0.44      0.15 o 
   4   0   3       40.30       28.49      0.61 o 
   5   0   3        0.31        0.73      0.28 o 
   6   0   3       11.19       11.84      0.66 o 
   7   0   3        0.83        0.81      0.60 o 
   8   0   3       15.48       17.76      1.02 o 
   9   0   3       19.79       19.31      0.94 o 
  10   0   3        9.55       11.36      0.46 o 
 -10   1   3       18.64       18.63      0.52 o 
  -9   1   3       61.52       60.74      1.59 o 
  -8   1   3      104.62      109.39      2.43 o 
  -7   1   3       56.77       66.64      1.61 o 
  -6   1   3       48.39       51.76      1.30 o 
  -5   1   3      147.27      133.09      1.87 o 
  -4   1   3      406.85      423.48      3.52 o 
  -3   1   3     1951.18     1873.17      9.86 o 
  -2   1   3      693.66      667.57      4.72 o 
   0   1   3     2430.04     2109.52     15.74 o 
   1   1   3     7684.66     5910.67     50.22 o 
   2   1   3      733.99      708.82      5.10 o 
   3   1   3     1916.58     1842.26      9.21 o 
   4   1   3      422.62      440.51      3.13 o 
   5   1   3      169.70      151.21      1.85 o 
   6   1   3       33.14       34.68      1.04 o 
   7   1   3       46.02       53.90      1.44 o 
   8   1   3      107.86      109.27      2.40 o 
   9   1   3       63.90       62.19      1.71 o 
  10   1   3       20.87       22.11      0.61 o 
 -10   2   3        2.44        1.59      0.26 o 
  -9   2   3       36.80       36.22      1.20 o 
  -8   2   3       51.59       57.18      1.37 o 
  -7   2   3      513.06      534.86      5.03 o 
  -6   2   3       37.57       40.24      1.11 o 
  -5   2   3      306.46      361.64      3.63 o 
  -4   2   3      499.53      541.63      4.31 o 
  -3   2   3      806.19      828.14      5.68 o 
  -2   2   3      861.64      853.80      5.58 o 
   0   2   3       24.93       25.36      1.20 o 
   2   2   3      856.23      856.17      6.59 o 
   3   2   3      901.39      943.73      5.15 o 
   4   2   3      505.30      540.55      3.70 o 
   5   2   3      337.73      389.05      3.64 o 
   6   2   3       39.71       41.68      1.34 o 
   7   2   3      523.87      541.05      5.04 o 
   8   2   3       51.50       57.29      1.85 o 
   9   2   3       30.08       28.17      0.94 o 
  10   2   3        2.48        2.33      0.27 o 
 -10   3   3        1.94        2.62      0.43 o 
  -9   3   3        1.12        1.04      0.30 o 
  -8   3   3      107.59      100.94      1.57 o 
  -7   3   3      228.37      233.76      3.00 o 
  -6   3   3       81.98       76.23      1.46 o 
  -5   3   3      815.36      790.88      6.87 o 
  -4   3   3      321.51      282.55      2.98 o 
  -3   3   3       73.46       70.36      1.17 o 
  -2   3   3      722.27      763.59      5.21 o 
  -1   3   3     6807.03     6107.34     51.47 o 
   1   3   3     6546.47     5832.01     60.50 o 
   2   3   3      684.41      726.75      5.18 o 
   3   3   3       69.07       69.44      1.17 o 
   4   3   3      333.35      295.16      2.67 o 
   5   3   3      860.40      811.57      6.08 o 
   6   3   3       98.56       88.62      1.77 o 
   7   3   3      206.44      210.15      2.77 o 
   8   3   3      106.92      100.77      1.63 o 
   9   3   3        0.98        1.86      0.35 o 
  -9   4   3       32.50       29.97      0.81 o 
  -8   4   3       64.91       61.67      1.26 o 
  -7   4   3      192.83      187.46      2.66 o 
  -6   4   3       28.29       25.74      0.84 o 
  -5   4   3       84.73       97.34      1.92 o 
  -4   4   3      165.48      153.34      2.11 o 
  -3   4   3      761.25      744.16      6.05 o 
  -2   4   3     1828.01     1786.87      9.47 o 
  -1   4   3     4381.14     4201.47     25.37 o 
   0   4   3       68.07       63.93      0.77 o 
   1   4   3     4376.23     4235.19     20.61 o 
   2   4   3     1821.62     1809.37     13.93 o 
   3   4   3      752.79      750.93      6.04 o 
   4   4   3      128.92      118.76      1.45 o 
   5   4   3       82.52       92.15      1.82 o 
   6   4   3       25.59       23.71      1.09 o 
   7   4   3      190.04      178.44      2.53 o 
   8   4   3       80.67       75.11      1.74 o 
   9   4   3       32.88       29.65      0.79 o 
  -9   5   3       22.96       23.25      1.01 o 
  -8   5   3        6.43        7.37      0.58 o 
  -7   5   3       96.05       95.24      1.56 o 
  -6   5   3       42.42       37.45      1.03 o 
  -5   5   3      511.91      546.39      5.93 o 
  -4   5   3       43.68       43.48      1.22 o 
  -3   5   3       90.98       92.70      1.29 o 
  -2   5   3      604.82      616.14      4.39 o 
  -1   5   3      465.74      442.99      4.64 o 
   0   5   3      437.99      494.06      5.09 o 
   1   5   3      503.28      485.32      4.42 o 
   2   5   3      562.10      576.79      8.18 o 
   3   5   3       81.25       81.46      2.75 o 
   4   5   3       55.57       57.48      1.39 o 
   5   5   3      541.98      570.87      6.46 o 
   6   5   3       41.30       37.69      1.21 o 
   7   5   3       86.04       83.01      1.81 o 
   8   5   3        5.20        4.99      0.54 o 
   9   5   3       21.56       23.29      0.83 o 
  -9   6   3       14.37       13.43      1.14 o 
  -8   6   3       76.31       73.38      2.14 o 
  -7   6   3       32.63       33.55      0.91 o 
  -6   6   3       93.99       95.66      1.69 o 
  -5   6   3       60.07       60.91      1.24 o 
  -4   6   3       64.23       65.59      1.81 o 
  -3   6   3      419.77      407.10      4.51 o 
  -2   6   3      663.72      671.66      4.42 o 
  -1   6   3      301.09      322.85      4.13 o 
   0   6   3      108.96      101.82      1.76 o 
   1   6   3      267.92      275.98      3.73 o 
   2   6   3      658.28      664.95      7.25 o 
   3   6   3      405.52      397.82      7.34 o 
   4   6   3       68.27       64.98      1.74 o 
   5   6   3       50.40       48.27      1.71 o 
   6   6   3       89.19       89.76      2.11 o 
   7   6   3       29.78       29.60      1.76 o 
   8   6   3       76.23       76.38      2.11 o 
   9   6   3       17.32       16.79      0.70 o 
  -9   7   3        3.23        4.28      0.55 o 
  -8   7   3        8.45        7.58      0.72 o 
  -7   7   3       34.07       29.04      1.20 o 
  -6   7   3       22.28       24.10      0.87 o 
  -5   7   3      136.38      145.19      2.03 o 
  -4   7   3       44.70       44.44      1.69 o 
  -3   7   3       63.75       59.56      1.97 o 
  -2   7   3       61.65       55.81      1.32 o 
  -1   7   3     1445.88     1435.56     14.91 o 
   0   7   3      102.59      107.90      2.22 o 
   1   7   3     1451.44     1443.76     11.94 o 
   2   7   3       52.19       49.10      1.69 o 
   3   7   3       62.81       58.67      1.62 o 
   4   7   3       35.73       36.06      1.28 o 
   5   7   3      119.76      121.94      2.85 o 
   6   7   3       30.83       32.44      2.06 o 
   7   7   3       41.80       35.02      1.49 o 
   8   7   3        8.24        8.08      0.74 o 
   9   7   3        3.07        4.14      0.41 o 
  -8   8   3       13.96       12.57      0.69 o 
  -7   8   3        1.24        0.91      0.50 o 
  -6   8   3        0.30        0.53      0.33 o 
  -5   8   3        5.14        2.54      0.36 o 
  -4   8   3       48.90       52.71      1.14 o 
  -3   8   3       42.26       40.25      1.41 o 
  -2   8   3      119.81      116.20      3.23 o 
  -1   8   3      166.22      166.86      3.21 o 
   0   8   3      268.84      281.98      3.93 o 
   1   8   3      163.83      163.44      3.86 o 
   2   8   3      149.40      147.28      4.22 o 
   3   8   3       44.09       40.95      1.32 o 
   4   8   3       66.58       76.86      1.53 o 
   5   8   3        6.77        5.44      0.68 o 
   6   8   3        0.05        0.86      0.51 o 
   7   8   3        1.10        0.74      0.61 o 
   8   8   3       14.84       13.46      0.70 o 
  -8   9   3        0.57        0.70      0.32 o 
  -7   9   3       17.05       15.84      0.75 o 
  -6   9   3       64.86       62.18      1.55 o 
  -5   9   3      106.53      111.99      1.78 o 
  -4   9   3       14.60       15.54      0.72 o 
  -3   9   3       22.16       26.41      1.19 o 
  -2   9   3       49.45       40.64      1.99 o 
  -1   9   3      320.88      318.83      5.07 o 
   0   9   3      281.54      293.81      4.88 o 
   1   9   3      324.77      323.88      6.04 o 
   2   9   3       56.96       56.00      2.10 o 
   3   9   3       19.09       20.38      0.99 o 
   4   9   3       13.60       14.17      0.78 o 
   5   9   3      104.54      112.49      2.83 o 
   6   9   3       67.19       66.64      2.10 o 
   7   9   3       16.50       16.93      0.75 o 
   8   9   3        0.27        0.34      0.27 o 
  -7  10   3        7.94        9.15      0.61 o 
  -6  10   3       50.11       52.04      1.22 o 
  -5  10   3       15.55       17.08      0.85 o 
  -4  10   3       16.89       16.81      0.94 o 
  -3  10   3      184.26      194.45      2.85 o 
  -2  10   3      281.71      288.02      3.51 o 
  -1  10   3      341.98      353.94      4.42 o 
   0  10   3        0.02        0.44      0.42 o 
   1  10   3      375.57      399.87      4.88 o 
   2  10   3      280.67      283.12      3.16 o 
   3  10   3      202.45      212.77      3.68 o 
   4  10   3       17.78       17.87      1.12 o 
   5  10   3       17.39       18.54      1.16 o 
   6  10   3       52.04       48.10      1.46 o 
   7  10   3        6.63        7.99      0.58 o 
  -7  11   3        4.43        5.16      0.59 o 
  -6  11   3        2.09        2.61      0.50 o 
  -5  11   3       90.65       88.21      1.61 o 
  -4  11   3       73.44       81.92      1.78 o 
  -3  11   3      180.09      172.27      2.70 o 
  -2  11   3       28.79       33.94      1.29 o 
  -1  11   3      123.84      118.03      2.75 o 
   0  11   3       37.14       32.89      1.25 o 
   1  11   3      115.55      108.25      2.32 o 
   2  11   3       26.09       27.75      1.04 o 
   3  11   3      182.92      173.16      2.65 o 
   4  11   3       81.46       85.67      2.01 o 
   5  11   3       84.41       75.73      1.82 o 
   6  11   3        2.90        3.04      0.39 o 
   7  11   3        5.37        6.17      0.38 o 
  -6  12   3       11.85       10.30      1.69 o 
  -5  12   3       11.02       11.18      0.80 o 
  -4  12   3        2.87        3.12      0.43 o 
  -3  12   3      105.37      105.12      2.00 o 
  -2  12   3        4.97        6.39      0.66 o 
  -1  12   3       38.22       37.56      1.38 o 
   0  12   3      221.04      222.82      3.52 o 
   1  12   3       38.32       37.85      1.21 o 
   2  12   3        5.57        6.09      0.55 o 
   3  12   3      106.93      104.64      2.61 o 
   4  12   3        3.81        3.75      0.60 o 
   5  12   3        9.86       10.64      0.79 o 
   6  12   3       13.04       11.21      0.68 o 
  -5  13   3       15.39       16.93      0.69 o 
  -4  13   3        2.94        2.50      0.35 o 
  -3  13   3        8.43        8.09      0.57 o 
  -2  13   3       19.11       20.09      0.98 o 
  -1  13   3        7.57        6.72      1.07 o 
   0  13   3       21.64       24.18      1.09 o 
   1  13   3        5.68        6.47      0.86 o 
   2  13   3       19.23       20.49      0.97 o 
   3  13   3        9.12        8.26      0.76 o 
   4  13   3        2.75        2.86      0.61 o 
   5  13   3       13.12       14.25      0.95 o 
  -4  14   3        7.73        6.56      0.40 o 
  -3  14   3       27.10       27.51      0.94 o 
  -2  14   3        7.84        7.66      0.60 o 
  -1  14   3       18.57       17.83      0.88 o 
   0  14   3       10.03        9.49      0.83 o 
   1  14   3       20.40       19.02      1.06 o 
   2  14   3        7.75        7.19      0.56 o 
   3  14   3       29.11       28.08      1.09 o 
   4  14   3        7.38        6.58      0.66 o 
  -3  15   3        1.76        2.76      0.45 o 
  -2  15   3        4.62        6.27      0.55 o 
  -1  15   3        1.29        1.38      0.74 o 
   0  15   3        2.03        2.14      0.44 o 
   1  15   3        1.34        1.14      0.47 o 
   2  15   3        4.22        4.05      0.72 o 
   3  15   3        1.60        1.11      0.56 o 
   0   0   4       85.39       68.32      0.82 o 
   1   0   4     1498.40     1436.47      9.58 o 
   2   0   4      151.02      142.03      1.65 o 
   3   0   4       37.28       47.52      0.72 o 
   4   0   4       76.42       69.10      1.02 o 
   5   0   4        0.01        0.28      0.25 o 
   6   0   4       56.75       56.51      1.45 o 
   7   0   4       33.68       31.67      1.12 o 
   8   0   4        6.99       10.08      0.70 o 
   9   0   4       23.32       24.97      1.04 o 
  10   0   4       33.04       36.40      0.95 o 
 -10   1   4        8.57        7.50      0.38 o 
  -9   1   4       40.74       39.80      1.28 o 
  -8   1   4       37.65       38.83      1.14 o 
  -7   1   4        6.01        6.80      0.61 o 
  -6   1   4      114.61      107.14      1.98 o 
  -5   1   4      122.66      113.13      1.72 o 
  -4   1   4      197.92      177.66      2.06 o 
  -3   1   4      789.85      755.26      4.85 o 
  -2   1   4     2861.18     2703.50     16.09 o 
  -1   1   4     4307.34     3855.39     24.88 o 
   0   1   4     6521.24     5895.56     60.35 o 
   1   1   4     4562.49     4230.21     31.52 o 
   2   1   4     2660.44     2567.06     14.78 o 
   3   1   4      735.95      705.25      4.08 o 
   4   1   4      181.24      169.02      1.74 o 
   5   1   4      117.97      108.47      1.73 o 
   6   1   4      114.26      107.86      2.15 o 
   7   1   4       10.42       11.01      0.83 o 
   8   1   4       48.27       50.72      1.35 o 
   9   1   4       43.07       39.55      1.27 o 
  10   1   4        9.33        8.42      0.44 o 
 -10   2   4       19.34       20.03      0.50 o 
  -9   2   4       14.86       14.14      0.69 o 
  -8   2   4      176.59      171.51      2.42 o 
  -7   2   4      241.51      251.17      3.10 o 
  -6   2   4       17.89       19.04      0.79 o 
  -5   2   4      340.66      373.53      3.75 o 
  -4   2   4      402.36      480.58      4.31 o 
  -3   2   4      204.02      199.07      2.27 o 
  -2   2   4     2255.49     2096.73     13.23 o 
   0   2   4     4144.50     3787.92     34.91 o 
   2   2   4     2234.58     2112.35     10.85 o 
   3   2   4      207.64      202.83      1.66 o 
   4   2   4      398.90      478.73      4.25 o 
   5   2   4      306.91      334.84      3.32 o 
   6   2   4       18.67       19.78      0.96 o 
   7   2   4      207.93      209.45      2.75 o 
   8   2   4      178.94      167.94      1.96 o 
   9   2   4       15.52       15.09      0.80 o 
  10   2   4       18.81       19.80      0.59 o 
 -10   3   4        1.31        1.77      0.54 o 
  -9   3   4       29.06       25.54      0.80 o 
  -8   3   4        8.99       10.80      0.64 o 
  -7   3   4      207.28      234.96      3.02 o 
  -6   3   4       12.17       13.47      0.68 o 
  -5   3   4      273.54      302.63      3.66 o 
  -4   3   4      551.65      519.67      4.81 o 
  -3   3   4      915.46      902.12      6.79 o 
  -2   3   4     2516.88     2412.96     16.42 o 
  -1   3   4     5069.98     4687.81     24.34 o 
   0   3   4     7296.00     6509.43     67.00 o 
   1   3   4     5197.16     4865.10     24.97 o 
   2   3   4     2440.76     2376.01     12.99 o 
   3   3   4      836.08      834.60      7.92 o 
   4   3   4      513.02      472.73      3.92 o 
   5   3   4      248.56      267.77      3.35 o 
   6   3   4       13.26       12.85      0.80 o 
   7   3   4      208.84      233.33      2.95 o 
   8   3   4       11.11       13.18      0.66 o 
   9   3   4       23.76       23.52      0.91 o 
  -9   4   4       13.58       11.36      0.51 o 
  -8   4   4        0.94        0.90      0.33 o 
  -7   4   4       82.79       89.69      1.51 o 
  -6   4   4      590.37      628.32      5.16 o 
  -5   4   4       50.36       58.42      1.74 o 
  -4   4   4      139.51      120.70      1.98 o 
  -3   4   4      299.47      333.92      4.23 o 
  -2   4   4      391.49      396.75      2.98 o 
  -1   4   4     1472.11     1491.20      9.04 o 
   0   4   4      720.51      816.29      4.82 o 
   1   4   4     1484.05     1512.05     10.17 o 
   2   4   4      452.90      467.05      4.01 o 
   3   4   4      289.82      325.55      3.42 o 
   4   4   4      107.17       91.61      1.40 o 
   5   4   4       51.59       58.02      1.46 o 
   6   4   4      621.80      654.17      6.25 o 
   7   4   4       80.49       87.10      1.73 o 
   8   4   4        1.15        1.59      0.37 o 
   9   4   4       12.65       10.46      0.49 o 
  -9   5   4       12.16       11.31      0.72 o 
  -8   5   4       18.03       15.87      0.90 o 
  -7   5   4        9.63       12.41      0.59 o 
  -6   5   4        3.40        3.86      0.44 o 
  -5   5   4      193.54      211.38      3.65 o 
  -4   5   4     1512.48     1549.63     13.76 o 
  -3   5   4      855.94      844.48      6.15 o 
  -2   5   4      323.80      390.94      3.06 o 
  -1   5   4      158.77      154.09      2.87 o 
   0   5   4      888.44      838.75      5.69 o 
   1   5   4      124.52      124.28      2.02 o 
   2   5   4      308.01      363.91      5.04 o 
   3   5   4      874.19      871.98      8.54 o 
   4   5   4     1557.02     1569.17     15.35 o 
   5   5   4      189.06      199.10      3.58 o 
   6   5   4        2.89        3.03      0.54 o 
   7   5   4        7.14        9.05      0.69 o 
   8   5   4       13.41       11.00      0.84 o 
   9   5   4       12.06       10.95      0.63 o 
  -9   6   4       10.06        8.23      0.96 o 
  -8   6   4       14.44       12.22      0.76 o 
  -7   6   4       17.69       18.29      0.70 o 
  -6   6   4       25.61       21.02      0.70 o 
  -5   6   4      108.72      106.33      1.56 o 
  -4   6   4      103.50      113.19      3.17 o 
  -3   6   4      875.14      939.80      7.46 o 
  -2   6   4       25.67       21.10      0.72 o 
  -1   6   4     1421.67     1443.35     17.06 o 
   0   6   4      908.25      866.21      9.97 o 
   1   6   4     1564.45     1591.21     12.29 o 
   2   6   4       28.91       25.57      1.21 o 
   3   6   4      905.81      991.92     11.16 o 
   4   6   4       99.57      107.21      3.18 o 
   5   6   4       96.00       91.28      2.00 o 
   6   6   4       24.98       19.04      1.30 o 
   7   6   4       17.77       17.54      1.14 o 
   8   6   4       14.20       10.94      0.84 o 
   9   6   4        9.97       10.72      0.57 o 
  -9   7   4        2.86        3.03      0.48 o 
  -8   7   4       29.25       28.51      1.25 o 
  -7   7   4       82.52       74.88      1.91 o 
  -6   7   4      251.79      247.57      3.22 o 
  -5   7   4       18.01       18.77      0.69 o 
  -4   7   4      367.12      398.08      7.50 o 
  -3   7   4      353.59      374.13      4.00 o 
  -2   7   4       38.92       36.97      1.19 o 
  -1   7   4      954.78      953.55      9.48 o 
   0   7   4        8.98        7.64      1.22 o 
   1   7   4      896.99      878.59      9.18 o 
   2   7   4       21.18       20.43      1.15 o 
   3   7   4      354.16      378.35      5.15 o 
   4   7   4      385.99      411.19      5.82 o 
   5   7   4       23.79       22.23      0.94 o 
   6   7   4      239.63      230.20      4.19 o 
   7   7   4       78.84       72.03      2.10 o 
   8   7   4       27.79       26.87      1.02 o 
   9   7   4        2.23        2.40      0.41 o 
  -8   8   4        3.10        4.57      0.53 o 
  -7   8   4       23.76       21.72      1.02 o 
  -6   8   4        9.75        9.52      0.64 o 
  -5   8   4       10.45       14.64      0.67 o 
  -4   8   4      325.47      327.91      4.02 o 
  -3   8   4      231.90      218.24      4.79 o 
  -2   8   4      131.62      124.63      2.81 o 
  -1   8   4        0.12        2.41      0.67 o 
   0   8   4      330.20      315.42      5.60 o 
   1   8   4        0.24        1.30      0.68 o 
   2   8   4      137.86      133.29      3.56 o 
   3   8   4      232.53      247.44      5.48 o 
   4   8   4      286.64      292.56      3.62 o 
   5   8   4       10.57       13.91      0.90 o 
   6   8   4        4.24        4.91      0.98 o 
   7   8   4       25.43       24.03      1.30 o 
   8   8   4        3.03        4.46      0.53 o 
  -8   9   4       16.16       17.93      0.80 o 
  -7   9   4        1.76        1.76      0.38 o 
  -6   9   4       13.20       13.04      0.84 o 
  -5   9   4        6.59        6.24      0.47 o 
  -4   9   4      231.73      230.29      2.88 o 
  -3   9   4      312.48      339.47      4.37 o 
  -2   9   4       67.28       66.46      1.97 o 
  -1   9   4      243.26      241.51      5.05 o 
   0   9   4       18.61       18.39      1.20 o 
   1   9   4      249.70      266.54      5.44 o 
   2   9   4       85.49       91.74      2.59 o 
   3   9   4      330.82      350.24      4.54 o 
   4   9   4      207.34      205.69      3.00 o 
   5   9   4        6.02        4.49      0.54 o 
   6   9   4       13.00       11.70      0.79 o 
   7   9   4        2.55        2.08      0.41 o 
   8   9   4       19.26       18.64      0.69 o 
  -7  10   4       21.05       23.09      1.01 o 
  -6  10   4       14.48       13.47      0.68 o 
  -5  10   4      105.37      116.80      2.15 o 
  -4  10   4       10.85       11.27      0.80 o 
  -3  10   4      121.90      122.52      2.46 o 
  -2  10   4       94.66       99.15      2.14 o 
  -1  10   4      172.45      166.28      2.83 o 
   0  10   4       84.08       79.50      1.86 o 
   1  10   4      154.55      147.99      1.97 o 
   2  10   4       93.68       90.45      1.65 o 
   3  10   4      118.17      113.19      2.59 o 
   4  10   4       10.14       10.34      0.91 o 
   5  10   4      121.67      132.33      3.03 o 
   6  10   4       14.24       12.71      1.11 o 
   7  10   4       20.78       21.83      1.04 o 
  -7  11   4        4.03        2.75      0.50 o 
  -6  11   4       24.87       30.23      1.20 o 
  -5  11   4       86.90       92.36      1.83 o 
  -4  11   4      129.62      132.84      2.30 o 
  -3  11   4      316.65      330.37      3.96 o 
  -2  11   4        3.77        4.00      0.53 o 
  -1  11   4      211.36      214.82      4.61 o 
   0  11   4        8.07       12.79      0.84 o 
   1  11   4      198.76      196.19      3.25 o 
   2  11   4        1.56        1.24      0.44 o 
   3  11   4      315.72      324.91      3.89 o 
   4  11   4      120.74      115.69      2.79 o 
   5  11   4       93.85       97.28      2.70 o 
   6  11   4       27.27       30.80      0.93 o 
   7  11   4        3.46        2.19      0.26 o 
  -6  12   4        8.19        7.92      0.56 o 
  -5  12   4       20.12       17.76      0.72 o 
  -4  12   4        8.15        9.12      0.61 o 
  -3  12   4       61.92       58.83      1.85 o 
  -2  12   4       11.45       11.13      0.90 o 
  -1  12   4        8.97        8.12      0.87 o 
   0  12   4      136.70      147.79      3.29 o 
   1  12   4        9.52        8.98      0.65 o 
   2  12   4       10.24        9.76      0.93 o 
   3  12   4       63.72       58.31      1.61 o 
   4  12   4       11.70       12.67      0.88 o 
   5  12   4       20.34       18.02      0.96 o 
   6  12   4        6.02        5.37      0.53 o 
  -5  13   4       14.33       14.91      0.64 o 
  -4  13   4        3.56        3.09      0.38 o 
  -3  13   4        2.46        2.31      0.43 o 
  -2  13   4       25.63       26.20      1.10 o 
  -1  13   4      115.60      115.44      2.81 o 
   0  13   4       16.87       17.37      1.12 o 
   1  13   4      112.50      112.46      2.67 o 
   2  13   4       28.08       28.94      1.22 o 
   3  13   4        2.98        2.87      0.50 o 
   4  13   4        3.27        2.63      0.87 o 
   5  13   4       13.62       14.40      0.94 o 
  -4  14   4       14.68       13.86      0.86 o 
  -3  14   4       10.15        9.16      0.68 o 
  -2  14   4        7.14        9.35      0.87 o 
  -1  14   4        1.63        1.47      0.50 o 
   0  14   4        0.13        0.04      0.46 o 
   1  14   4        3.40        2.91      0.55 o 
   2  14   4        6.92        7.08      0.55 o 
   3  14   4        9.82        9.58      0.85 o 
   4  14   4       14.04       14.35      0.89 o 
  -3  15   4        0.93        1.57      0.33 o 
  -2  15   4       29.29       31.22      1.07 o 
  -1  15   4        8.23        8.36      0.65 o 
   0  15   4       35.84       29.24      1.12 o 
   1  15   4        8.60        7.04      0.74 o 
   2  15   4       31.45       30.38      1.27 o 
   3  15   4        0.59        2.05      0.59 o 
   1   0   5     1095.10     1055.21      5.05 o 
   2   0   5     4760.54     4217.51     21.90 o 
   3   0   5      181.08      205.42      1.69 o 
   4   0   5     2804.93     2873.35     16.02 o 
   5   0   5        9.99       18.38      0.71 o 
   6   0   5       43.59       50.40      1.39 o 
   7   0   5        0.47        0.33      0.44 o 
   8   0   5        0.41        0.77      0.34 o 
   9   0   5        3.21        2.79      0.49 o 
  10   0   5        1.00        1.27      0.29 o 
 -10   1   5       15.45       17.65      0.57 o 
  -9   1   5       11.08       11.56      0.73 o 
  -8   1   5       56.07       56.00      1.26 o 
  -7   1   5      586.58      601.05      6.45 o 
  -6   1   5      184.05      181.41      2.81 o 
  -5   1   5      193.32      180.95      2.40 o 
  -4   1   5     1083.85     1135.46      7.31 o 
  -3   1   5      372.68      387.25      3.56 o 
  -2   1   5      915.76      940.98      6.78 o 
  -1   1   5     4168.55     3663.24     28.13 o 
   0   1   5     3608.38     3512.78     27.30 o 
   1   1   5     4515.81     4109.96     22.16 o 
   2   1   5      959.23      995.79      5.50 o 
   3   1   5      389.38      400.66      2.55 o 
   4   1   5     1116.82     1164.78      7.29 o 
   5   1   5      171.96      154.84      2.03 o 
   6   1   5      218.93      213.94      3.43 o 
   7   1   5      576.94      592.22      8.01 o 
   8   1   5       56.70       55.33      1.25 o 
   9   1   5       10.67       12.34      0.65 o 
  10   1   5       14.28       15.86      0.70 o 
 -10   2   5        7.80        9.65      2.18 o 
  -9   2   5       24.21       29.83      0.94 o 
  -8   2   5       10.08       11.42      0.80 o 
  -7   2   5       84.46       82.40      1.44 o 
  -6   2   5      285.53      293.25      4.66 o 
  -5   2   5      100.23      104.92      1.86 o 
  -4   2   5       98.91      108.89      1.77 o 
  -3   2   5      652.13      609.82      4.54 o 
  -2   2   5      196.33      209.88      1.55 o 
  -1   2   5      110.57       94.73      1.01 o 
   0   2   5     3069.82     2960.79     14.01 o 
   1   2   5      168.00      151.11      1.34 o 
   2   2   5      190.86      211.02      1.61 o 
   3   2   5      664.73      615.10      3.37 o 
   4   2   5      101.87      108.56      1.39 o 
   5   2   5       83.96       86.40      2.04 o 
   6   2   5      292.10      298.75      4.04 o 
   7   2   5       85.18       81.80      1.41 o 
   8   2   5       10.56       11.65      0.82 o 
   9   2   5       24.95       29.27      1.19 o 
  -9   3   5       29.37       27.97      0.82 o 
  -8   3   5       37.23       38.16      1.34 o 
  -7   3   5       52.74       50.55      1.07 o 
  -6   3   5      227.35      236.62      2.95 o 
  -5   3   5       72.99       77.14      1.72 o 
  -4   3   5      153.74      142.81      2.17 o 
  -3   3   5      861.67      932.56      7.04 o 
  -2   3   5      174.99      178.67      1.54 o 
  -1   3   5     4048.24     3755.76     18.31 o 
   0   3   5     5580.57     4899.46     21.63 o 
   1   3   5     3973.40     3675.29     28.65 o 
   2   3   5      208.32      211.29      1.75 o 
   3   3   5      865.94      930.14      5.25 o 
   4   3   5      182.03      165.90      1.81 o 
   5   3   5       48.43       47.95      1.37 o 
   6   3   5      200.21      206.61      2.64 o 
   7   3   5       58.80       56.84      1.17 o 
   8   3   5       38.07       35.54      2.60 o 
   9   3   5       30.64       28.45      0.88 o 
  -9   4   5        5.18        5.46      0.39 o 
  -8   4   5      127.49      118.16      1.90 o 
  -7   4   5       27.15       26.70      0.77 o 
  -6   4   5      182.93      165.44      1.82 o 
  -5   4   5      409.86      411.09      4.55 o 
  -4   4   5      144.78      124.88      2.23 o 
  -3   4   5      297.20      271.78      2.81 o 
  -2   4   5       43.01       37.51      0.70 o 
  -1   4   5      913.72      932.38      4.78 o 
   0   4   5      988.58      969.95      4.70 o 
   1   4   5      913.65      942.26      5.39 o 
   2   4   5       92.15       81.82      1.11 o 
   3   4   5      299.60      284.04      3.82 o 
   4   4   5      165.45      142.57      2.24 o 
   5   4   5      398.70      389.45      3.92 o 
   6   4   5      196.06      172.98      2.77 o 
   7   4   5       26.77       26.60      0.87 o 
   8   4   5      110.41       97.14      2.04 o 
   9   4   5        4.92        5.20      0.41 o 
  -9   5   5        4.80        4.64      0.52 o 
  -8   5   5        7.87        5.75      0.58 o 
  -7   5   5      541.40      564.46      4.28 o 
  -6   5   5      278.22      290.58      2.93 o 
  -5   5   5      100.48       98.75      2.42 o 
  -4   5   5      131.99      126.14      2.54 o 
  -3   5   5      139.87      125.86      1.92 o 
  -2   5   5      413.30      370.74      3.21 o 
  -1   5   5     1968.01     1977.64     12.92 o 
   0   5   5      489.80      485.22      3.81 o 
   1   5   5     1954.87     2011.41     14.74 o 
   2   5   5      370.12      329.74      4.21 o 
   3   5   5      131.22      115.75      2.06 o 
   4   5   5      152.94      145.51      2.43 o 
   5   5   5       74.67       65.61      2.08 o 
   6   5   5      283.92      294.51      6.48 o 
   7   5   5      560.69      577.96      7.37 o 
   8   5   5        7.06        5.88      0.63 o 
   9   5   5        5.67        6.96      0.70 o 
  -9   6   5       24.20       21.75      1.12 o 
  -8   6   5        8.95        9.20      0.76 o 
  -7   6   5        9.96       10.08      0.55 o 
  -6   6   5      117.27      119.42      1.75 o 
  -5   6   5      123.53      124.24      1.72 o 
  -4   6   5      106.85       97.79      2.30 o 
  -3   6   5      736.73      696.92      6.33 o 
  -2   6   5      188.21      180.11      2.31 o 
  -1   6   5      940.24      935.39      8.98 o 
   0   6   5      275.60      285.07      4.07 o 
   1   6   5      882.57      883.30      8.92 o 
   2   6   5      190.23      185.76      3.33 o 
   3   6   5      749.40      730.48      8.97 o 
   4   6   5      101.32       95.48      2.36 o 
   5   6   5      131.27      129.82      2.22 o 
   6   6   5      123.56      122.93      2.87 o 
   7   6   5       12.28       13.17      0.99 o 
   8   6   5        8.93        9.50      0.77 o 
   9   6   5       26.69       23.64      0.90 o 
  -9   7   5        1.83        0.67      0.37 o 
  -8   7   5       20.64       22.48      1.35 o 
  -7   7   5       27.10       28.85      1.20 o 
  -6   7   5      123.53      125.15      1.95 o 
  -5   7   5      106.48      112.42      1.68 o 
  -4   7   5       79.69       80.65      1.66 o 
  -3   7   5       93.26       99.80      2.30 o 
  -2   7   5      336.37      337.64      5.63 o 
  -1   7   5      405.64      425.54      4.98 o 
   0   7   5     2248.08     2265.73     27.52 o 
   1   7   5      480.40      496.77      6.28 o 
   2   7   5      331.61      334.21      5.02 o 
   3   7   5       97.38      111.08      3.95 o 
   4   7   5       90.43       94.87      2.09 o 
   5   7   5      124.25      134.15      2.32 o 
   6   7   5      114.95      117.99      2.85 o 
   7   7   5       31.23       32.24      3.01 o 
   8   7   5       20.29       20.82      0.88 o 
   9   7   5        1.91        1.21      0.33 o 
  -8   8   5        2.20        4.31      0.44 o 
  -7   8   5       15.28       18.70      1.02 o 
  -6   8   5       35.65       40.77      1.08 o 
  -5   8   5       94.65       92.12      1.51 o 
  -4   8   5       62.62       61.11      1.18 o 
  -3   8   5       25.84       20.94      1.80 o 
  -2   8   5      759.57      733.90     11.41 o 
  -1   8   5       12.72       15.04      1.16 o 
   0   8   5       30.32       28.05      1.59 o 
   1   8   5       12.93       14.34      1.04 o 
   2   8   5      759.72      757.69     11.69 o 
   3   8   5       24.78       21.86      1.10 o 
   4   8   5       48.91       44.91      1.31 o 
   5   8   5       90.67       87.24      1.88 o 
   6   8   5       33.17       37.35      1.35 o 
   7   8   5       14.21       17.26      0.86 o 
   8   8   5        2.38        3.76      0.41 o 
  -8   9   5       13.37       12.88      0.68 o 
  -7   9   5        3.69        2.70      0.50 o 
  -6   9   5       82.95       88.34      1.83 o 
  -5   9   5       82.22       82.56      1.53 o 
  -4   9   5      124.24      126.46      2.24 o 
  -3   9   5      226.83      247.92      3.19 o 
  -2   9   5        8.75        9.41      0.63 o 
  -1   9   5      102.27      101.26      3.96 o 
   0   9   5      400.14      383.39      5.86 o 
   1   9   5      104.82      116.70      3.51 o 
   2   9   5       10.05       10.59      0.54 o 
   3   9   5      221.03      247.57      4.85 o 
   4   9   5      124.06      126.56      2.29 o 
   5   9   5       85.69       86.88      1.89 o 
   6   9   5       76.56       76.80      1.87 o 
   7   9   5        4.69        3.52      0.39 o 
   8   9   5       14.57       15.20      0.62 o 
  -7  10   5       18.15       18.94      0.78 o 
  -6  10   5       32.34       29.37      1.00 o 
  -5  10   5        7.10        6.98      0.61 o 
  -4  10   5       87.40       85.64      2.00 o 
  -3  10   5       17.42       14.83      0.88 o 
  -2  10   5      118.57      117.54      2.37 o 
  -1  10   5       87.83       89.78      2.37 o 
   0  10   5       56.50       55.90      1.65 o 
   1  10   5       74.67       76.39      1.50 o 
   2  10   5      117.53      112.01      1.73 o 
   3  10   5       12.56       11.81      0.74 o 
   4  10   5       91.42       88.68      2.15 o 
   5  10   5        9.40        9.35      0.98 o 
   6  10   5       35.10       32.53      1.34 o 
   7  10   5       22.03       21.11      0.73 o 
  -7  11   5        9.14       12.31      0.86 o 
  -6  11   5       15.53       17.32      0.81 o 
  -5  11   5       34.35       36.77      1.13 o 
  -4  11   5       10.68       11.58      0.71 o 
  -3  11   5       43.52       40.46      1.24 o 
  -2  11   5      123.78      123.91      2.90 o 
  -1  11   5       44.06       42.47      2.72 o 
   0  11   5       88.11       98.06      2.52 o 
   1  11   5       49.21       46.14      1.31 o 
   2  11   5      115.01      112.30      2.09 o 
   3  11   5       41.14       38.35      1.35 o 
   4  11   5       14.81       16.21      1.63 o 
   5  11   5       40.70       38.95      1.14 o 
   6  11   5       14.84       14.83      0.65 o 
   7  11   5        7.33       10.26      0.99 o 
  -6  12   5       37.00       36.35      1.34 o 
  -5  12   5        7.47        9.30      0.64 o 
  -4  12   5       10.35       11.94      0.72 o 
  -3  12   5        3.87        5.32      0.67 o 
  -2  12   5       90.60       87.40      2.96 o 
  -1  12   5       68.02       73.92      2.97 o 
   0  12   5        1.96        3.05      0.73 o 
   1  12   5       68.71       73.38      1.68 o 
   2  12   5       82.71       76.01      1.66 o 
   3  12   5        3.56        3.81      0.73 o 
   4  12   5       11.42       12.46      0.88 o 
   5  12   5        7.14        9.41      0.73 o 
   6  12   5       36.00       34.87      1.09 o 
  -5  13   5       11.88       13.58      0.52 o 
  -4  13   5        9.21        8.70      0.47 o 
  -3  13   5        3.69        4.48      0.64 o 
  -2  13   5        1.33        1.08      0.52 o 
  -1  13   5       16.35       19.81      1.19 o 
   0  13   5       33.75       34.94      1.52 o 
   1  13   5       19.38       20.66      0.85 o 
   2  13   5        1.06        0.48      0.45 o 
   3  13   5        3.61        4.38      1.08 o 
   4  13   5        7.71        7.34      0.66 o 
   5  13   5       13.99       17.71      0.79 o 
  -4  14   5       19.25       17.83      0.66 o 
  -3  14   5        4.10        4.92      0.68 o 
  -2  14   5       10.33       12.92      0.85 o 
  -1  14   5        2.90        4.91      0.85 o 
   0  14   5        0.16        0.94      0.46 o 
   1  14   5        4.42        4.72      0.48 o 
   2  14   5       10.07       10.77      1.02 o 
   3  14   5        3.60        4.44      0.68 o 
   4  14   5       20.02       20.01      1.01 o 
  -2  15   5        1.90        2.32      0.40 o 
  -1  15   5        1.40        2.57      0.43 o 
   0  15   5       13.12       15.18      1.22 o 
   1  15   5        1.41        2.61      0.39 o 
   2  15   5        1.52        1.61      0.67 o 
   0   0   6      484.72      449.66      3.22 o 
   1   0   6      947.74      939.88      4.18 o 
   2   0   6     2845.03     2617.72     11.98 o 
   3   0   6     1567.77     1652.79      9.65 o 
   4   0   6     3822.57     3963.75     27.85 o 
   5   0   6       41.38       40.17      0.96 o 
   6   0   6       15.16       15.51      0.65 o 
   7   0   6       51.77       49.94      1.12 o 
   8   0   6        0.05       -0.22      0.37 o 
   9   0   6        0.40        0.19      0.38 o 
  10   0   6       49.27       52.76      1.24 o 
 -10   1   6       26.11       29.55      1.62 o 
  -9   1   6       14.33       15.26      0.80 o 
  -8   1   6       19.09       20.53      0.91 o 
  -7   1   6       40.20       35.60      0.90 o 
  -6   1   6      104.13      103.93      1.46 o 
  -5   1   6      320.87      332.87      3.19 o 
  -4   1   6      401.71      397.89      3.41 o 
  -3   1   6      385.12      435.15      3.54 o 
  -2   1   6     4041.82     3615.15     17.20 o 
  -1   1   6      400.61      409.39      3.19 o 
   0   1   6       84.95       77.68      0.96 o 
   1   1   6      391.10      395.38      2.22 o 
   2   1   6     4275.70     3960.12     16.61 o 
   3   1   6      473.39      516.84      3.13 o 
   4   1   6      397.62      395.54      3.36 o 
   5   1   6      303.08      318.56      5.02 o 
   6   1   6      107.47      105.66      1.67 o 
   7   1   6       45.68       40.23      1.09 o 
   8   1   6       22.44       24.00      1.10 o 
   9   1   6       10.98       11.23      0.60 o 
  -9   2   6        2.20        1.98      0.37 o 
  -8   2   6       27.32       26.06      1.39 o 
  -7   2   6        5.75        7.08      0.43 o 
  -6   2   6       23.12       27.00      0.71 o 
  -5   2   6      196.39      165.01      2.17 o 
  -4   2   6       42.93       42.13      1.00 o 
  -3   2   6      577.92      657.57      4.78 o 
  -2   2   6      489.82      587.53      3.44 o 
  -1   2   6      771.26      777.14      3.92 o 
   0   2   6     1103.62     1027.61      5.47 o 
   1   2   6      953.25      975.31      5.55 o 
   2   2   6      484.55      582.88      3.03 o 
   3   2   6      567.94      648.64      4.29 o 
   4   2   6       39.65       39.16      0.87 o 
   5   2   6      197.27      164.96      2.37 o 
   6   2   6       22.30       26.41      0.77 o 
   7   2   6        3.32        4.74      0.46 o 
   8   2   6       26.26       24.27      1.09 o 
   9   2   6        1.97        1.71      0.35 o 
  -9   3   6       38.70       46.30      1.23 o 
  -8   3   6      124.90      134.01      3.27 o 
  -7   3   6       33.21       29.62      0.85 o 
  -6   3   6       23.08       22.99      0.64 o 
  -5   3   6      110.14       96.91      2.12 o 
  -4   3   6      179.88      186.47      2.45 o 
  -3   3   6      855.40      842.86      5.87 o 
  -2   3   6      822.07      810.85      4.35 o 
  -1   3   6     1466.34     1528.87      6.55 o 
   0   3   6     2102.11     2015.98      9.49 o 
   1   3   6     1468.29     1539.61      9.10 o 
   2   3   6      815.66      809.09      4.63 o 
   3   3   6      804.21      787.49      4.90 o 
   4   3   6      221.79      227.57      2.96 o 
   5   3   6      124.94      113.68      2.07 o 
   6   3   6       21.95       21.84      0.77 o 
   7   3   6       27.23       23.97      0.83 o 
   8   3   6      120.10      125.60      2.15 o 
   9   3   6       42.10       48.78      1.25 o 
  -9   4   6       25.75       25.60      0.71 o 
  -8   4   6       16.82       16.82      0.80 o 
  -7   4   6       39.03       37.31      0.86 o 
  -6   4   6      414.89      408.31      3.05 o 
  -5   4   6       29.08       28.41      1.01 o 
  -4   4   6        2.81        3.11      0.40 o 
  -3   4   6      169.54      201.56      2.38 o 
  -2   4   6      149.54      154.56      1.51 o 
  -1   4   6       65.27       58.67      0.78 o 
   0   4   6     2780.24     2823.25     12.47 o 
   1   4   6       66.76       58.81      1.07 o 
   2   4   6      166.46      177.38      2.07 o 
   3   4   6      179.03      214.34      2.49 o 
   4   4   6        0.02        0.69      0.24 o 
   5   4   6       29.28       24.51      1.47 o 
   6   4   6      354.79      343.61      3.66 o 
   7   4   6       38.37       36.53      1.21 o 
   8   4   6       15.32       14.72      0.82 o 
   9   4   6       25.92       25.67      0.73 o 
  -9   5   6        1.60        1.20      0.36 o 
  -8   5   6       51.64       45.63      1.53 o 
  -7   5   6       80.16       80.35      1.35 o 
  -6   5   6      209.37      223.13      2.67 o 
  -5   5   6      378.68      405.34      4.02 o 
  -4   5   6       24.49       21.40      1.06 o 
  -3   5   6      975.63     1026.85      8.67 o 
  -2   5   6      580.34      626.47      4.79 o 
  -1   5   6     1459.38     1418.22     13.37 o 
   0   5   6      327.41      323.81      2.73 o 
   1   5   6     1403.89     1382.94      9.37 o 
   2   5   6      561.25      610.39      5.69 o 
   3   5   6      869.65      920.47      9.12 o 
   4   5   6       13.20       10.32      0.63 o 
   5   5   6      389.49      394.94      6.52 o 
   6   5   6      211.33      217.02      3.49 o 
   7   5   6       84.91       84.27      3.14 o 
   8   5   6       51.97       44.21      1.54 o 
   9   5   6        2.52        1.86      0.38 o 
  -9   6   6        7.23        8.28      0.70 o 
  -8   6   6        7.62        6.16      0.66 o 
  -7   6   6      150.40      150.71      2.24 o 
  -6   6   6       68.56       61.35      1.24 o 
  -5   6   6      559.11      578.87      4.60 o 
  -4   6   6       30.90       30.65      1.36 o 
  -3   6   6       94.52      100.10      2.33 o 
  -2   6   6      296.74      321.13      3.38 o 
  -1   6   6      942.54      956.52      8.26 o 
   0   6   6      191.23      216.98      2.99 o 
   1   6   6     1000.99     1037.38     10.20 o 
   2   6   6      301.00      329.16      4.77 o 
   3   6   6       96.50      106.80      2.72 o 
   4   6   6       33.12       35.12      1.25 o 
   5   6   6      564.07      570.96      5.50 o 
   6   6   6       69.76       58.68      3.09 o 
   7   6   6      161.16      161.42      4.04 o 
   8   6   6        6.50        5.32      0.88 o 
   9   6   6        7.18        6.92      0.51 o 
  -8   7   6        1.22        3.30      0.48 o 
  -7   7   6        8.54       10.50      0.67 o 
  -6   7   6       37.81       41.52      1.10 o 
  -5   7   6      137.90      145.80      1.94 o 
  -4   7   6       29.52       32.11      0.83 o 
  -3   7   6      113.06      117.24      2.21 o 
  -2   7   6      275.88      291.70      3.82 o 
  -1   7   6      742.82      747.55     10.14 o 
   0   7   6        1.81        7.16      1.47 o 
   1   7   6      761.26      775.26      8.61 o 
   2   7   6      287.44      302.84      4.83 o 
   3   7   6      101.73       99.62      2.46 o 
   4   7   6       25.61       25.78      0.87 o 
   5   7   6      134.45      134.35      2.34 o 
   6   7   6       43.28       45.48      1.48 o 
   7   7   6        9.03       10.68      0.88 o 
   8   7   6        1.47        3.89      0.54 o 
  -8   8   6        2.85        2.99      0.37 o 
  -7   8   6        0.28       -0.08      0.37 o 
  -6   8   6       31.45       31.79      0.96 o 
  -5   8   6       54.62       58.43      1.13 o 
  -4   8   6      113.10      117.41      1.66 o 
  -3   8   6       20.71       23.45      0.88 o 
  -2   8   6       69.87       67.76      2.47 o 
  -1   8   6      405.62      401.93      8.28 o 
   0   8   6       15.27       15.42      1.25 o 
   1   8   6      399.10      424.52      6.08 o 
   2   8   6       84.07       88.69      2.13 o 
   3   8   6       18.19       20.36      0.94 o 
   4   8   6      120.93      130.65      1.92 o 
   5   8   6       55.36       55.85      1.35 o 
   6   8   6       20.97       20.59      0.90 o 
   7   8   6        0.15        0.36      0.45 o 
   8   8   6        3.21        3.95      0.48 o 
  -8   9   6       11.39        9.16      0.54 o 
  -7   9   6       16.58       17.70      0.80 o 
  -6   9   6       22.45       16.91      0.90 o 
  -5   9   6      102.83      101.79      1.69 o 
  -4   9   6      269.52      279.64      3.55 o 
  -3   9   6       25.11       24.75      1.15 o 
  -2   9   6      231.93      243.51      3.51 o 
  -1   9   6       83.44       94.77      2.14 o 
   0   9   6       12.72       16.74      1.52 o 
   1   9   6       67.84       75.36      1.59 o 
   2   9   6      265.29      282.78      3.41 o 
   3   9   6       20.18       18.97      0.87 o 
   4   9   6      292.33      300.33      3.48 o 
   5   9   6      105.80      103.59      2.37 o 
   6   9   6       22.79       19.30      0.84 o 
   7   9   6       16.11       15.73      0.90 o 
   8   9   6       10.06        8.49      0.55 o 
  -7  10   6       15.06       15.57      0.69 o 
  -6  10   6       27.36       27.86      1.35 o 
  -5  10   6       26.45       24.22      1.08 o 
  -4  10   6       50.51       51.97      1.58 o 
  -3  10   6       26.02       28.30      1.37 o 
  -2  10   6      274.51      264.93      3.83 o 
  -1  10   6      280.16      276.66      3.39 o 
   0  10   6        0.56        1.46      0.44 o 
   1  10   6      265.72      260.84      3.05 o 
   2  10   6      280.29      271.32      2.90 o 
   3  10   6       22.34       23.86      1.36 o 
   4  10   6       51.85       51.45      1.22 o 
   5  10   6       21.04       18.57      0.87 o 
   6  10   6       28.46       29.34      1.07 o 
   7  10   6       14.51       15.60      0.60 o 
  -7  11   6        1.32        1.65      0.58 o 
  -6  11   6       15.60       17.15      0.77 o 
  -5  11   6       48.66       54.25      1.22 o 
  -4  11   6        7.31        6.48      0.57 o 
  -3  11   6        9.21       11.04      0.77 o 
  -2  11   6       22.20       22.94      1.51 o 
  -1  11   6      165.21      156.57      3.35 o 
   0  11   6        9.66        8.48      0.84 o 
   1  11   6      167.68      165.30      2.37 o 
   2  11   6       28.32       27.41      0.93 o 
   3  11   6        7.13        7.74      0.90 o 
   4  11   6        9.47        8.60      0.82 o 
   5  11   6       43.43       45.09      1.77 o 
   6  11   6       14.99       16.89      0.67 o 
   7  11   6        1.13        1.19      0.58 o 
  -6  12   6        9.98        9.11      0.69 o 
  -5  12   6       13.92       12.57      1.32 o 
  -4  12   6       33.81       34.55      1.19 o 
  -3  12   6        0.51        1.17      0.52 o 
  -2  12   6       62.56       66.03      2.55 o 
  -1  12   6        8.53        8.67      1.07 o 
   0  12   6        8.81       10.66      0.67 o 
   1  12   6        8.37        7.39      0.58 o 
   2  12   6       65.89       64.25      1.71 o 
   3  12   6        0.32        0.41      0.41 o 
   4  12   6       28.44       27.89      1.25 o 
   5  12   6       13.55       13.12      0.81 o 
   6  12   6       11.11       11.19      0.62 o 
  -5  13   6        7.90        6.13      0.50 o 
  -4  13   6        3.49        4.19      0.45 o 
  -3  13   6       56.52       53.08      2.31 o 
  -2  13   6        2.49        1.97      0.55 o 
  -1  13   6       20.74       16.51      1.07 o 
   0  13   6        2.00        0.54      0.44 o 
   1  13   6       24.25       19.90      0.83 o 
   2  13   6        1.16        1.40      0.48 o 
   3  13   6       55.93       52.16      2.02 o 
   4  13   6        2.76        3.02      0.45 o 
   5  13   6        7.43        5.68      0.48 o 
  -4  14   6        1.60        1.20      0.32 o 
  -3  14   6       12.02       11.85      0.75 o 
  -2  14   6        4.44        4.62      0.59 o 
  -1  14   6        7.48        7.17      0.69 o 
   0  14   6        9.02        7.42      0.70 o 
   1  14   6        4.78        3.53      0.43 o 
   2  14   6        4.33        4.37      0.53 o 
   3  14   6       13.54       12.60      0.72 o 
   4  14   6        1.73        1.81      0.32 o 
  -2  15   6       15.09       13.91      0.73 o 
  -1  15   6        2.94        3.37      0.44 o 
   0  15   6       18.77       20.55      1.07 o 
   1  15   6        3.08        3.69      0.42 o 
   2  15   6       12.87       11.67      1.08 o 
   1   0   7      244.08      248.09      1.92 o 
   2   0   7     1243.96     1314.68      6.30 o 
   3   0   7     3732.22     3890.63     25.99 o 
   4   0   7      523.91      519.36      3.96 o 
   5   0   7      135.42      111.89      2.40 o 
   6   0   7        6.52        6.79      0.63 o 
   7   0   7       44.07       37.90      1.01 o 
   8   0   7       18.25       21.54      0.91 o 
   9   0   7        5.67        3.66      0.41 o 
  -9   1   7        0.45        0.65      0.36 o 
  -8   1   7       38.00       32.64      2.43 o 
  -7   1   7       42.57       40.93      0.96 o 
  -6   1   7      399.85      425.84      3.28 o 
  -5   1   7      163.22      144.25      1.91 o 
  -4   1   7      173.76      170.69      2.08 o 
  -3   1   7       18.38       12.50      0.50 o 
  -2   1   7     1369.29     1343.40      7.00 o 
  -1   1   7      678.74      658.34      3.40 o 
   0   1   7       26.87       24.27      0.49 o 
   1   1   7      564.31      536.80      2.66 o 
   2   1   7     1307.04     1276.44      5.48 o 
   3   1   7       16.58       12.52      0.62 o 
   4   1   7      160.79      157.09      1.85 o 
   5   1   7      125.28      109.01      1.83 o 
   6   1   7      427.80      460.61      3.85 o 
   7   1   7       49.18       45.43      1.26 o 
   8   1   7       39.47       39.84      1.22 o 
   9   1   7        0.84        0.86      0.31 o 
  -9   2   7       31.19       31.47      1.04 o 
  -8   2   7        1.85        0.94      0.39 o 
  -7   2   7       17.69       13.55      0.58 o 
  -6   2   7      144.21      144.40      1.63 o 
  -5   2   7      213.61      229.06      2.86 o 
  -4   2   7      380.36      396.36      3.42 o 
  -3   2   7      938.79      851.12      5.95 o 
  -2   2   7      380.23      404.52      2.44 o 
  -1   2   7     1383.51     1339.18      5.69 o 
   0   2   7       58.47       67.79      0.77 o 
   1   2   7     1377.27     1332.38      6.53 o 
   2   2   7      387.57      411.50      2.75 o 
   3   2   7      961.37      888.81      5.14 o 
   4   2   7      379.07      393.26      3.89 o 
   5   2   7      193.85      206.57      2.97 o 
   6   2   7      145.43      145.61      1.90 o 
   7   2   7       17.83       14.46      0.67 o 
   8   2   7        2.04        1.19      0.38 o 
   9   2   7       27.45       28.11      0.87 o 
  -9   3   7       37.35       31.30      0.81 o 
  -8   3   7        9.81       10.15      0.75 o 
  -7   3   7       19.14       18.27      0.63 o 
  -6   3   7      514.42      501.78      3.52 o 
  -5   3   7      130.21      132.97      2.13 o 
  -4   3   7      226.63      222.78      2.79 o 
  -3   3   7      209.59      223.28      2.32 o 
  -2   3   7     1777.49     1875.36     12.95 o 
  -1   3   7      215.33      241.88      1.64 o 
   0   3   7     2960.23     2795.15     13.96 o 
   1   3   7      208.88      237.22      1.83 o 
   2   3   7     1754.16     1871.80      9.47 o 
   3   3   7      207.87      220.50      1.93 o 
   4   3   7      208.41      202.92      2.92 o 
   5   3   7      146.13      149.29      2.62 o 
   6   3   7      535.57      511.47      5.32 o 
   7   3   7       15.69       16.47      0.77 o 
   8   3   7        8.98       10.05      0.59 o 
   9   3   7       37.21       33.20      0.90 o 
  -9   4   7        2.43        2.45      0.33 o 
  -8   4   7      163.71      158.31      2.41 o 
  -7   4   7       38.07       38.31      0.87 o 
  -6   4   7      308.86      291.78      2.66 o 
  -5   4   7       60.98       65.17      1.56 o 
  -4   4   7      223.24      228.26      2.87 o 
  -3   4   7      199.62      210.42      2.35 o 
  -2   4   7     1811.82     1757.21      9.05 o 
  -1   4   7     1020.68     1108.32      6.27 o 
   0   4   7        3.52        1.16      0.24 o 
   1   4   7     1033.94     1102.35     15.10 o 
   2   4   7     1826.59     1802.68     12.14 o 
   3   4   7      200.66      213.55      2.36 o 
   4   4   7      231.51      236.17      3.25 o 
   5   4   7       64.39       64.35      1.69 o 
   6   4   7      295.53      277.46      3.24 o 
   7   4   7       39.70       40.05      1.29 o 
   8   4   7      168.57      162.19      2.40 o 
   9   4   7        2.35        2.17      0.28 o 
  -9   5   7       24.82       23.64      1.11 o 
  -8   5   7        0.10        0.56      0.41 o 
  -7   5   7       53.35       54.72      1.09 o 
  -6   5   7       22.18       18.73      0.83 o 
  -5   5   7      352.09      376.83      3.67 o 
  -4   5   7      105.26      101.28      2.33 o 
  -3   5   7      294.19      305.23      3.72 o 
  -2   5   7      394.37      438.21      3.76 o 
  -1   5   7      419.73      409.91     13.12 o 
   0   5   7     5944.72     5951.48     29.61 o 
   1   5   7      346.04      318.60      3.37 o 
   2   5   7      361.13      405.83      4.34 o 
   3   5   7      308.72      320.39      3.88 o 
   4   5   7       96.70       91.02      1.81 o 
   5   5   7      388.66      416.94      8.61 o 
   6   5   7       28.59       24.38      1.40 o 
   7   5   7       46.33       43.81      1.80 o 
   8   5   7        0.34        0.28      0.49 o 
   9   5   7       22.77       21.59      1.21 o 
  -9   6   7        8.12        6.84      0.61 o 
  -8   6   7       20.55       19.30      0.84 o 
  -7   6   7       13.59       14.44      0.87 o 
  -6   6   7      210.47      214.33      2.50 o 
  -5   6   7      402.49      393.18      3.84 o 
  -4   6   7       40.45       38.05      1.47 o 
  -3   6   7      379.17      369.65      4.33 o 
  -2   6   7       32.16       31.97      0.94 o 
  -1   6   7      655.89      628.67      7.02 o 
   0   6   7      592.19      575.13      5.78 o 
   1   6   7      647.09      620.43      7.14 o 
   2   6   7       30.99       32.31      1.14 o 
   3   6   7      437.46      425.08      6.32 o 
   4   6   7       41.29       39.24      1.45 o 
   5   6   7      376.37      373.19      4.77 o 
   6   6   7      201.90      204.45      4.91 o 
   7   6   7       18.41       17.28      1.46 o 
   8   6   7       20.20       20.14      1.29 o 
   9   6   7        5.80        4.51      0.52 o 
  -8   7   7        1.67        1.19      0.38 o 
  -7   7   7       20.22       20.00      0.95 o 
  -6   7   7       35.16       39.69      1.08 o 
  -5   7   7        8.29       11.23      0.53 o 
  -4   7   7      758.00      784.42      7.07 o 
  -3   7   7      177.18      173.68      3.08 o 
  -2   7   7      301.13      297.11      5.11 o 
  -1   7   7       41.31       35.62      2.00 o 
   0   7   7        0.86        2.41      0.75 o 
   1   7   7       26.28       22.84      1.24 o 
   2   7   7      285.44      290.20      3.99 o 
   3   7   7      170.83      180.07      3.47 o 
   4   7   7      730.49      750.76      5.71 o 
   5   7   7        9.26       11.99      0.62 o 
   6   7   7       39.14       44.73      1.30 o 
   7   7   7       20.37       20.37      1.43 o 
   8   7   7        1.69        1.98      1.56 o 
  -8   8   7       13.63       14.56      0.72 o 
  -7   8   7       11.06        9.93      0.66 o 
  -6   8   7       76.76       88.62      2.08 o 
  -5   8   7       76.94       75.95      1.29 o 
  -4   8   7      349.86      375.14      4.32 o 
  -3   8   7      267.75      266.87      5.81 o 
  -2   8   7      428.42      376.75      8.09 o 
  -1   8   7       13.14       12.78      1.41 o 
   0   8   7       47.55       54.97      2.30 o 
   1   8   7       12.52       11.33      0.96 o 
   2   8   7      393.91      386.29      5.56 o 
   3   8   7      264.41      261.30      3.29 o 
   4   8   7      352.22      373.08      4.80 o 
   5   8   7       81.94       82.43      1.66 o 
   6   8   7       78.45       87.99      1.82 o 
   7   8   7       11.55       10.17      0.77 o 
   8   8   7       11.76       12.10      0.60 o 
  -8   9   7        0.45        0.37      0.40 o 
  -7   9   7        2.37        3.19      0.41 o 
  -6   9   7        2.34        1.08      0.41 o 
  -5   9   7      120.97      124.54      2.02 o 
  -4   9   7      312.59      346.32      5.35 o 
  -3   9   7       25.26       30.36      1.19 o 
  -2   9   7      197.88      186.33      2.43 o 
  -1   9   7      145.56      148.93      2.10 o 
   0   9   7        0.80        1.92      0.41 o 
   1   9   7      155.72      158.79      2.05 o 
   2   9   7      207.38      198.29      2.37 o 
   3   9   7       20.04       25.82      0.92 o 
   4   9   7      318.03      344.57      3.48 o 
   5   9   7      122.92      124.18      2.25 o 
   6   9   7        0.83        0.32      0.35 o 
   7   9   7        2.97        3.30      0.42 o 
   8   9   7        0.54        0.00      0.47 o 
  -7  10   7       12.54        9.04      0.66 o 
  -6  10   7       15.45       16.50      0.95 o 
  -5  10   7       14.95       15.88      0.78 o 
  -4  10   7       59.77       69.59      2.15 o 
  -3  10   7       10.69        8.46      0.71 o 
  -2  10   7       18.56       17.20      0.93 o 
  -1  10   7      152.99      147.94      2.37 o 
   0  10   7        0.04        1.13      0.40 o 
   1  10   7      139.53      137.60      2.11 o 
   2  10   7       18.82       17.67      0.67 o 
   3  10   7        5.49        5.68      0.65 o 
   4  10   7       61.81       70.00      1.31 o 
   5  10   7       17.65       18.36      0.85 o 
   6  10   7       13.86       13.93      0.76 o 
   7  10   7       10.30        8.90      0.62 o 
  -6  11   7        8.97        9.34      0.67 o 
  -5  11   7       17.37       20.04      0.82 o 
  -4  11   7       12.34       14.13      0.84 o 
  -3  11   7        5.93        7.81      0.80 o 
  -2  11   7       29.38       27.98      1.35 o 
  -1  11   7        8.78        8.27      0.61 o 
   0  11   7      149.52      144.79      2.42 o 
   1  11   7       13.47       13.10      0.69 o 
   2  11   7       34.43       33.32      1.02 o 
   3  11   7        4.76        7.75      0.60 o 
   4  11   7       12.75       14.64      1.00 o 
   5  11   7       18.47       18.94      0.87 o 
   6  11   7        9.15        8.06      0.60 o 
  -6  12   7        8.71        8.46      0.63 o 
  -5  12   7        5.93        7.07      0.52 o 
  -4  12   7        3.60        5.07      0.48 o 
  -3  12   7       20.68       16.52      1.04 o 
  -2  12   7       52.66       55.91      2.33 o 
  -1  12   7        6.07        5.10      2.14 o 
   0  12   7        4.29        3.83      0.47 o 
   1  12   7        6.19        5.22      0.57 o 
   2  12   7       63.44       61.98      1.67 o 
   3  12   7       20.31       17.62      1.04 o 
   4  12   7        3.34        4.26      0.61 o 
   5  12   7        6.95        8.45      0.64 o 
   6  12   7        8.40        7.29      0.61 o 
  -5  13   7       28.23       31.45      1.74 o 
  -4  13   7        8.45        7.93      0.56 o 
  -3  13   7       16.97       16.97      0.98 o 
  -2  13   7       11.79       12.02      0.91 o 
  -1  13   7        2.21        2.79      0.60 o 
   0  13   7        4.74        3.64      0.42 o 
   1  13   7        3.03        2.56      0.37 o 
   2  13   7        9.40        9.12      0.75 o 
   3  13   7       19.53       17.73      1.17 o 
   4  13   7        9.43        9.44      0.82 o 
   5  13   7       26.33       27.42      1.62 o 
  -4  14   7       19.44       23.34      1.00 o 
  -3  14   7       18.56       19.39      0.77 o 
  -2  14   7       39.75       39.28      1.35 o 
  -1  14   7        6.40        5.77      0.62 o 
   0  14   7        1.11       -0.10      0.38 o 
   1  14   7        6.30        5.39      0.45 o 
   2  14   7       39.70       36.37      1.03 o 
   3  14   7       16.75       19.22      1.02 o 
   4  14   7       18.42       20.70      1.36 o 
  -2  15   7        3.37        4.12      0.42 o 
  -1  15   7        4.26        4.11      0.44 o 
   0  15   7        3.56        3.58      0.59 o 
   1  15   7        3.63        3.05      0.45 o 
   2  15   7        3.80        4.95      0.73 o 
   0   0   8     1870.32     1689.70     15.50 o 
   1   0   8       83.61       94.20      0.85 o 
   2   0   8     1798.09     1942.88      8.36 o 
   3   0   8      217.82      229.66      2.12 o 
   4   0   8      276.49      337.59      3.24 o 
   5   0   8       82.61       83.17      1.56 o 
   6   0   8       69.19       54.61      1.01 o 
   7   0   8       34.97       36.32      0.90 o 
   8   0   8        0.78        0.75      0.46 o 
   9   0   8        3.38        3.87      0.41 o 
  -9   1   8        5.49        5.36      0.50 o 
  -8   1   8       14.82       16.51      0.81 o 
  -7   1   8       70.89       74.52      1.31 o 
  -6   1   8       97.58       91.21      1.42 o 
  -5   1   8       32.13       34.16      1.43 o 
  -4   1   8       10.78       14.35      1.62 o 
  -3   1   8      531.61      560.06      5.23 o 
  -2   1   8     1958.93     2066.06      9.93 o 
  -1   1   8       50.04       41.67      0.64 o 
   0   1   8      255.07      243.31      1.55 o 
   1   1   8       29.82       23.42      0.43 o 
   2   1   8     1754.37     1861.36      7.74 o 
   3   1   8      523.15      560.19      3.54 o 
   4   1   8       23.42       28.66      1.31 o 
   5   1   8       39.06       41.33      1.26 o 
   6   1   8      102.30       97.13      1.53 o 
   7   1   8       68.37       71.66      1.34 o 
   8   1   8       20.41       19.31      0.91 o 
   9   1   8        6.60        6.04      0.52 o 
  -9   2   8       19.45       22.52      1.01 o 
  -8   2   8        4.04        3.39      0.49 o 
  -7   2   8      378.84      390.54      3.97 o 
  -6   2   8       62.56       85.10      1.37 o 
  -5   2   8      513.86      508.25      4.62 o 
  -4   2   8      322.70      351.54      3.41 o 
  -3   2   8      373.59      392.98      3.09 o 
  -2   2   8       68.51       96.52      1.02 o 
  -1   2   8     2519.98     2582.63     10.60 o 
   0   2   8       44.90       57.74      0.73 o 
   1   2   8     2474.03     2493.68     13.36 o 
   2   2   8       74.64      102.60      1.01 o 
   3   2   8      392.44      413.78      2.84 o 
   4   2   8      331.99      357.52      4.24 o 
   5   2   8      499.49      503.52      6.12 o 
   6   2   8       61.30       81.27      1.51 o 
   7   2   8      384.76      396.65      3.56 o 
   8   2   8        4.47        4.66      0.52 o 
   9   2   8       20.69       23.57      0.69 o 
  -9   3   8        7.99        8.38      0.55 o 
  -8   3   8       48.06       47.79      1.28 o 
  -7   3   8       24.85       28.75      0.81 o 
  -6   3   8      259.70      257.75      2.43 o 
  -5   3   8        8.30        6.82      0.56 o 
  -4   3   8      160.80      142.35      1.97 o 
  -3   3   8      448.57      436.82      3.53 o 
  -2   3   8      108.11       88.12      1.05 o 
  -1   3   8      318.39      338.56      2.73 o 
   0   3   8     3482.63     3445.52     18.62 o 
   1   3   8      361.24      382.83      2.81 o 
   2   3   8       75.31       56.00      1.00 o 
   3   3   8      411.91      401.05      3.67 o 
   4   3   8      135.92      119.90      2.32 o 
   5   3   8        5.33        3.38      0.51 o 
   6   3   8      269.86      263.67      3.18 o 
   7   3   8       31.07       34.95      0.93 o 
   8   3   8       55.57       56.51      1.39 o 
   9   3   8        7.94        8.48      0.52 o 
  -9   4   8       18.97       18.64      0.87 o 
  -8   4   8        1.14        1.00      0.35 o 
  -7   4   8      168.33      176.66      1.93 o 
  -6   4   8       98.48       91.64      1.36 o 
  -5   4   8      116.75      112.98      1.54 o 
  -4   4   8       26.82       27.94      0.91 o 
  -3   4   8      265.21      261.69      2.76 o 
  -2   4   8      299.27      307.66      2.78 o 
  -1   4   8      410.35      409.85      3.12 o 
   0   4   8     3079.08     3082.82     13.77 o 
   1   4   8      403.75      412.37      4.18 o 
   2   4   8      326.24      340.46      3.14 o 
   3   4   8      253.20      258.48      2.36 o 
   4   4   8       23.18       28.51      1.19 o 
   5   4   8      118.31      112.59      2.21 o 
   6   4   8       94.92       86.34      1.70 o 
   7   4   8      170.94      186.08      2.57 o 
   8   4   8        1.54        1.00      0.31 o 
   9   4   8       19.43       17.85      0.76 o 
  -9   5   8       19.23       22.19      1.01 o 
  -8   5   8       82.57       73.61      1.46 o 
  -7   5   8      119.99      121.86      3.51 o 
  -6   5   8      121.40      126.22      1.71 o 
  -5   5   8       84.06       90.27      1.46 o 
  -4   5   8       17.47       17.58      1.00 o 
  -3   5   8      338.01      311.95      4.24 o 
  -2   5   8      774.36      781.40      6.33 o 
  -1   5   8       11.70       17.61      0.63 o 
   0   5   8       33.83       30.36      0.74 o 
   1   5   8       15.38       19.25      0.84 o 
   2   5   8      867.12      884.81      8.73 o 
   3   5   8      324.01      302.49      4.46 o 
   4   5   8        9.84        9.55      0.60 o 
   5   5   8       81.94       88.31      2.08 o 
   6   5   8      122.10      124.61      2.65 o 
   7   5   8      115.64      114.59      2.46 o 
   8   5   8       80.85       78.00      2.52 o 
   9   5   8       17.66       20.45      1.31 o 
  -8   6   8        3.48        2.68      0.45 o 
  -7   6   8       32.89       35.35      1.13 o 
  -6   6   8      250.84      254.87      2.91 o 
  -5   6   8      170.77      173.27      1.89 o 
  -4   6   8       41.58       43.20      0.93 o 
  -3   6   8      119.28      119.59      2.50 o 
  -2   6   8      543.66      526.72      6.28 o 
  -1   6   8      308.93      287.59      3.53 o 
   0   6   8      368.36      384.47      4.06 o 
   1   6   8      276.85      256.83      4.15 o 
   2   6   8      550.85      537.06      6.78 o 
   3   6   8      113.42      119.80      2.53 o 
   4   6   8       40.15       40.54      1.13 o 
   5   6   8      177.58      183.88      3.17 o 
   6   6   8      248.48      253.01      3.95 o 
   7   6   8       26.53       28.66      1.39 o 
   8   6   8        3.58        2.61      1.05 o 
  -8   7   8        2.29        3.18      0.43 o 
  -7   7   8        3.39        2.87      0.49 o 
  -6   7   8       67.27       73.63      1.57 o 
  -5   7   8      269.65      291.58      3.02 o 
  -4   7   8      286.68      302.73      2.94 o 
  -3   7   8      185.91      190.33      2.73 o 
  -2   7   8       85.59       77.07      2.62 o 
  -1   7   8      145.49      139.91      2.99 o 
   0   7   8        8.96       11.43      1.04 o 
   1   7   8      152.58      153.50      3.29 o 
   2   7   8       99.12       90.84      2.33 o 
   3   7   8      217.27      231.77      3.98 o 
   4   7   8      312.62      331.72      4.51 o 
   5   7   8      268.51      290.40      4.08 o 
   6   7   8       65.26       71.45      2.23 o 
   7   7   8        4.82        4.28      0.67 o 
   8   7   8        2.47        2.95      0.57 o 
  -8   8   8       15.36       15.89      0.85 o 
  -7   8   8        3.12        4.57      0.54 o 
  -6   8   8       94.72      101.29      2.20 o 
  -5   8   8       15.39       15.45      0.76 o 
  -4   8   8      544.90      570.10      6.46 o 
  -3   8   8       27.44       25.29      0.86 o 
  -2   8   8      482.31      500.27      7.98 o 
  -1   8   8      132.00      126.62      6.08 o 
   0   8   8        3.12        5.70      0.83 o 
   1   8   8      132.19      138.38      3.30 o 
   2   8   8      453.43      477.50      4.84 o 
   3   8   8       28.61       26.48      0.90 o 
   4   8   8      562.36      592.00      4.91 o 
   5   8   8       15.10       14.36      0.66 o 
   6   8   8      105.07      105.72      2.23 o 
   7   8   8        3.11        4.34      0.99 o 
   8   8   8       14.46       16.34      0.65 o 
  -7   9   8       18.16       18.84      0.77 o 
  -6   9   8        0.65        1.33      0.48 o 
  -5   9   8        2.32        1.78      0.52 o 
  -4   9   8       30.38       29.12      1.41 o 
  -3   9   8      153.81      151.12      2.90 o 
  -2   9   8      370.80      372.58      4.17 o 
  -1   9   8       70.91       74.61      1.46 o 
   0   9   8       21.16       16.22      0.69 o 
   1   9   8       82.04       87.33      1.49 o 
   2   9   8      353.90      361.93      3.55 o 
   3   9   8      149.06      144.06      2.53 o 
   4   9   8       26.31       23.26      0.78 o 
   5   9   8        1.89        0.90      0.31 o 
   6   9   8        0.81        0.95      0.31 o 
   7   9   8       18.35       20.62      1.56 o 
  -7  10   8        5.63        6.86      0.48 o 
  -6  10   8        6.85        8.94      0.92 o 
  -5  10   8        5.84        6.62      0.63 o 
  -4  10   8       27.21       25.74      1.15 o 
  -3  10   8       43.42       43.04      1.44 o 
  -2  10   8       46.57       42.16      1.17 o 
  -1  10   8       58.71       58.58      1.46 o 
   0  10   8       86.59       91.89      1.89 o 
   1  10   8       51.06       52.69      1.28 o 
   2  10   8       43.48       37.65      1.01 o 
   3  10   8       36.14       34.83      1.01 o 
   4  10   8       28.24       25.35      0.79 o 
   5  10   8        4.38        4.35      0.53 o 
   6  10   8        6.78        7.43      0.55 o 
   7  10   8        7.47        8.70      0.68 o 
  -6  11   8        0.91        1.15      0.31 o 
  -5  11   8        1.48        2.82      0.41 o 
  -4  11   8        0.51        0.30      0.36 o 
  -3  11   8       64.09       62.35      2.25 o 
  -2  11   8      108.50      108.99      2.30 o 
  -1  11   8       80.54       76.18      1.69 o 
   0  11   8      144.51      165.68      2.61 o 
   1  11   8       74.63       71.92      1.52 o 
   2  11   8      114.52      117.04      1.95 o 
   3  11   8       61.84       58.50      1.65 o 
   4  11   8        0.10        0.49      0.35 o 
   5  11   8        1.56        2.80      0.41 o 
   6  11   8        0.85        0.56      0.26 o 
  -5  12   8        0.83        0.86      0.33 o 
  -4  12   8        6.59        7.08      0.58 o 
  -3  12   8        1.81        1.93      0.52 o 
  -2  12   8       20.54       18.47      1.89 o 
  -1  12   8        1.73        1.91      0.42 o 
   0  12   8      110.73      112.41      2.07 o 
   1  12   8        2.02        1.78      0.39 o 
   2  12   8       26.34       23.27      1.18 o 
   3  12   8        1.38        1.09      0.45 o 
   4  12   8        4.08        3.99      0.57 o 
   5  12   8        0.85        0.82      0.34 o 
  -5  13   8        2.93        3.44      0.69 o 
  -4  13   8       16.86       17.50      0.75 o 
  -3  13   8        7.08        6.53      0.58 o 
  -2  13   8        6.29        7.69      0.93 o 
  -1  13   8        3.93        2.91      0.56 o 
   0  13   8        3.84        3.18      0.39 o 
   1  13   8        2.86        2.38      0.38 o 
   2  13   8        8.94       11.41      0.79 o 
   3  13   8        7.75        6.51      0.75 o 
   4  13   8       18.04       17.68      1.01 o 
   5  13   8        3.66        3.71      0.63 o 
  -3  14   8        5.68        4.64      0.41 o 
  -2  14   8        4.29        3.89      0.44 o 
  -1  14   8       43.14       42.63      1.41 o 
   0  14   8       10.06        9.12      0.57 o 
   1  14   8       40.08       39.34      1.07 o 
   2  14   8        4.70        3.30      0.42 o 
   3  14   8        5.39        3.90      0.42 o 
  -1  15   8        7.36        7.46      0.62 o 
   0  15   8        5.97        5.03      0.54 o 
   1  15   8        8.39        8.10      0.88 o 
   1   0   9      403.39      403.49      2.41 o 
   2   0   9     2117.35     2009.28      9.13 o 
   3   0   9      640.37      670.85      4.48 o 
   4   0   9       13.06       13.38      0.56 o 
   5   0   9      707.94      699.24      6.87 o 
   6   0   9        2.24        0.70      0.30 o 
   7   0   9      200.19      205.74      2.40 o 
   8   0   9        0.20        0.78      0.45 o 
   9   0   9        7.90        8.41      0.50 o 
  -9   1   9        2.48        1.96      0.33 o 
  -8   1   9       39.03       35.33      1.38 o 
  -7   1   9       17.43       18.37      0.92 o 
  -6   1   9        9.88       10.79      0.54 o 
  -5   1   9      247.12      272.95      3.11 o 
  -4   1   9       15.78       16.80      0.66 o 
  -3   1   9      162.51      165.18      1.81 o 
  -2   1   9      894.70      950.72      5.00 o 
  -1   1   9      602.79      636.94      3.29 o 
   0   1   9      594.36      547.91      4.27 o 
   1   1   9      683.08      710.86      3.73 o 
   2   1   9      959.04     1022.96      5.15 o 
   3   1   9      176.09      181.84      1.95 o 
   4   1   9       26.23       27.62      0.98 o 
   5   1   9      280.48      296.85      5.00 o 
   6   1   9        7.88        7.48      0.47 o 
   7   1   9       16.32       17.41      0.73 o 
   8   1   9       37.34       34.53      1.11 o 
   9   1   9        2.41        2.15      0.34 o 
  -9   2   9        0.87        1.28      0.30 o 
  -8   2   9        6.79        8.51      0.57 o 
  -7   2   9      135.68      139.52      1.82 o 
  -6   2   9      382.64      394.07      3.38 o 
  -5   2   9      326.10      327.23      3.26 o 
  -4   2   9      235.28      240.01      2.84 o 
  -3   2   9     1357.33     1347.46      8.55 o 
  -2   2   9      632.96      695.17      4.15 o 
  -1   2   9      113.05      100.79      0.99 o 
   0   2   9     1239.14     1199.35      5.74 o 
   1   2   9      157.25      139.74      1.34 o 
   2   2   9      642.24      708.41      3.85 o 
   3   2   9     1309.91     1309.38      7.85 o 
   4   2   9      235.32      241.55      3.18 o 
   5   2   9      335.14      341.40      3.88 o 
   6   2   9      379.15      384.01      3.27 o 
   7   2   9      116.05      115.21      1.86 o 
   8   2   9        7.29        8.66      0.60 o 
   9   2   9        1.16        1.28      0.28 o 
  -9   3   9       14.12       14.03      0.56 o 
  -8   3   9       21.08       20.81      0.76 o 
  -7   3   9       47.72       43.96      1.00 o 
  -6   3   9      187.45      186.82      2.14 o 
  -5   3   9       87.29       86.77      1.49 o 
  -4   3   9      163.09      179.89      2.70 o 
  -3   3   9      199.81      163.12      1.90 o 
  -2   3   9     1290.88     1299.22      6.87 o 
  -1   3   9      929.67      985.33      5.18 o 
   0   3   9     1890.92     1968.34      8.87 o 
   1   3   9      972.15     1021.26      5.27 o 
   2   3   9     1285.53     1293.56      7.79 o 
   3   3   9      202.47      165.55      2.70 o 
   4   3   9      177.54      193.35      2.95 o 
   5   3   9       64.85       64.59      1.28 o 
   6   3   9      193.65      189.96      2.27 o 
   7   3   9       55.61       51.31      1.21 o 
   8   3   9       20.80       21.78      0.79 o 
   9   3   9       14.03       12.26      0.57 o 
  -9   4   9       10.85        9.84      0.49 o 
  -8   4   9       24.90       26.09      0.81 o 
  -7   4   9        9.15        9.60      0.57 o 
  -6   4   9       69.66       76.13      1.39 o 
  -5   4   9       29.53       32.46      0.81 o 
  -4   4   9      580.09      582.04      5.12 o 
  -3   4   9      176.49      189.05      2.61 o 
  -2   4   9      695.68      715.31      5.55 o 
  -1   4   9     1020.99     1049.57      6.77 o 
   0   4   9      364.83      372.55      2.43 o 
   1   4   9     1032.50     1064.42      6.43 o 
   2   4   9      814.38      845.35      7.70 o 
   3   4   9      175.14      192.53      2.64 o 
   4   4   9      592.32      590.58      8.83 o 
   5   4   9       26.27       30.36      0.98 o 
   6   4   9       77.32       83.79      1.51 o 
   7   4   9        9.41       10.34      0.64 o 
   8   4   9       27.26       26.44      1.00 o 
   9   4   9       11.17        7.90      0.61 o 
  -8   5   9        0.65        0.67      0.27 o 
  -7   5   9       37.95       33.03      2.12 o 
  -6   5   9      127.67      118.07      1.87 o 
  -5   5   9      204.62      196.84      2.43 o 
  -4   5   9       30.57       26.49      1.07 o 
  -3   5   9        8.13        6.70      0.82 o 
  -2   5   9      147.00      151.39      2.39 o 
  -1   5   9      400.17      373.40      5.31 o 
   0   5   9      505.56      548.75      4.15 o 
   1   5   9      389.25      365.00      4.00 o 
   2   5   9      160.79      163.46      2.53 o 
   3   5   9       12.60       10.29      0.82 o 
   4   5   9       35.70       32.79      1.41 o 
   5   5   9      180.08      173.16      3.06 o 
   6   5   9      109.03       95.57      2.39 o 
   7   5   9       38.14       38.12      1.53 o 
   8   5   9        0.74       -0.28      0.54 o 
   9   5   9       17.34       21.76      1.36 o 
  -8   6   9        3.08        3.48      0.44 o 
  -7   6   9       45.96       49.33      1.31 o 
  -6   6   9       95.25      107.68      1.91 o 
  -5   6   9      269.26      277.09      3.02 o 
  -4   6   9      550.97      559.76      4.63 o 
  -3   6   9     1186.59     1129.66     13.17 o 
  -2   6   9      502.80      481.65      7.36 o 
  -1   6   9      491.93      468.96      4.62 o 
   0   6   9       10.25       19.98      0.72 o 
   1   6   9      490.50      455.55      6.04 o 
   2   6   9      505.36      497.50      4.96 o 
   3   6   9     1123.42     1114.94     10.93 o 
   4   6   9      546.31      545.33      7.13 o 
   5   6   9      289.78      299.30      4.28 o 
   6   6   9       94.71      109.09      2.16 o 
   7   6   9       44.43       45.47      1.69 o 
   8   6   9        2.95        3.40      0.59 o 
  -8   7   9       12.78       14.89      0.89 o 
  -7   7   9      111.32      107.90      2.13 o 
  -6   7   9       14.76       15.70      1.10 o 
  -5   7   9       77.92       79.33      1.81 o 
  -4   7   9       16.34       21.23      0.79 o 
  -3   7   9     1143.06     1124.65     13.09 o 
  -2   7   9      174.43      156.46      4.21 o 
  -1   7   9      109.96      108.09      2.67 o 
   0   7   9       86.10       63.33      2.03 o 
   1   7   9      107.84      111.46      2.83 o 
   2   7   9      197.37      186.51      3.45 o 
   3   7   9     1152.53     1118.09      8.71 o 
   4   7   9       23.37       26.41      0.93 o 
   5   7   9       79.30       79.38      1.76 o 
   6   7   9       18.64       20.06      1.02 o 
   7   7   9      103.51      102.16      2.44 o 
   8   7   9       12.15       14.79      0.79 o 
  -8   8   9        0.90        0.96      0.51 o 
  -7   8   9        4.09        3.96      0.54 o 
  -6   8   9        7.71        7.23      0.77 o 
  -5   8   9        7.60        5.45      0.50 o 
  -4   8   9      166.05      161.97      2.96 o 
  -3   8   9      311.41      322.58      3.45 o 
  -2   8   9       72.60       61.81      1.22 o 
  -1   8   9       17.43       17.65      0.68 o 
   0   8   9       93.00       89.38      1.72 o 
   1   8   9       15.67       16.20      0.76 o 
   2   8   9       45.45       37.36      1.10 o 
   3   8   9      312.36      325.89      3.59 o 
   4   8   9      150.42      150.90      2.28 o 
   5   8   9        6.72        5.42      0.50 o 
   6   8   9        6.74        6.41      0.75 o 
   7   8   9        3.91        4.73      0.64 o 
   8   8   9        0.18        0.58      0.25 o 
  -7   9   9       10.40       10.72      0.84 o 
  -6   9   9       15.48       12.02      0.86 o 
  -5   9   9       41.53       42.00      1.42 o 
  -4   9   9       38.52       34.31      1.33 o 
  -3   9   9        7.75       10.71      0.66 o 
  -2   9   9       12.84       13.58      0.65 o 
  -1   9   9       59.09       57.87      1.31 o 
   0   9   9       93.61       87.90      1.62 o 
   1   9   9       59.82       56.54      1.21 o 
   2   9   9        9.88        9.22      0.54 o 
   3   9   9       11.49       13.88      0.67 o 
   4   9   9       33.30       31.18      0.94 o 
   5   9   9       35.40       33.68      1.13 o 
   6   9   9       19.99       16.12      0.73 o 
   7   9   9        9.87        9.76      0.66 o 
  -7  10   9       17.47       17.92      0.84 o 
  -6  10   9        3.35        4.13      0.55 o 
  -5  10   9        2.01        3.66      0.51 o 
  -4  10   9       12.16       12.53      0.72 o 
  -3  10   9      158.69      164.78      2.55 o 
  -2  10   9        0.81        0.95      0.33 o 
  -1  10   9       41.06       41.15      1.14 o 
   0  10   9        9.65       10.38      0.66 o 
   1  10   9       50.56       49.45      1.25 o 
   2  10   9        0.95        1.08      0.33 o 
   3  10   9      167.37      178.30      2.34 o 
   4  10   9       10.95       11.25      0.63 o 
   5  10   9        1.66        3.26      0.37 o 
   6  10   9        4.12        5.94      0.59 o 
   7  10   9       18.01       18.51      0.91 o 
  -6  11   9        2.06        2.30      0.34 o 
  -5  11   9       15.39       15.30      0.62 o 
  -4  11   9       47.78       47.05      1.27 o 
  -3  11   9       12.68       10.25      0.88 o 
  -2  11   9       24.65       29.10      1.03 o 
  -1  11   9       92.45       94.06      1.90 o 
   0  11   9        0.36        0.41      0.39 o 
   1  11   9       88.16       87.30      1.84 o 
   2  11   9       28.50       30.38      0.91 o 
   3  11   9       10.62        7.87      0.66 o 
   4  11   9       44.30       40.13      1.28 o 
   5  11   9       13.10       12.81      0.67 o 
   6  11   9        1.20        0.84      0.27 o 
  -5  12   9        5.28        5.24      0.59 o 
  -4  12   9       24.00       25.48      0.97 o 
  -3  12   9        4.05        3.94      0.50 o 
  -2  12   9        2.98        3.26      0.68 o 
  -1  12   9        1.16        1.24      0.48 o 
   0  12   9        3.10        3.98      0.51 o 
   1  12   9        1.09        1.76      0.44 o 
   2  12   9        1.50        3.08      0.68 o 
   3  12   9        3.80        3.26      0.53 o 
   4  12   9       26.08       28.63      1.15 o 
   5  12   9        4.78        5.01      0.61 o 
  -4  13   9        4.22        3.59      0.39 o 
  -3  13   9       13.63       16.91      0.80 o 
  -2  13   9       24.07       20.98      1.31 o 
  -1  13   9        9.98        9.37      0.65 o 
   0  13   9        2.18        1.16      0.30 o 
   1  13   9        7.47        6.99      0.56 o 
   2  13   9       26.61       25.00      1.10 o 
   3  13   9       12.90       14.78      0.82 o 
   4  13   9        4.08        3.28      0.40 o 
  -3  14   9        1.82        1.07      0.27 o 
  -2  14   9        7.37        6.81      0.49 o 
  -1  14   9        9.23        8.57      0.55 o 
   0  14   9        9.11        9.46      0.56 o 
   1  14   9       10.24        8.80      0.52 o 
   2  14   9        7.36        6.69      0.52 o 
   3  14   9        1.18        0.99      0.36 o 
   0   0  10      370.64      302.14      3.11 o 
   1   0  10      213.44      195.26      1.77 o 
   2   0  10     2849.30     2954.56     14.15 o 
   3   0  10      169.21      190.65      2.10 o 
   4   0  10       93.62       76.07      1.48 o 
   5   0  10       65.92       73.55      1.17 o 
   6   0  10      131.78      127.48      1.70 o 
   7   0  10       18.16       20.53      0.79 o 
   8   0  10        7.72        6.84      0.58 o 
   9   0  10        2.97        4.18      0.38 o 
  -9   1  10        1.43        0.97      0.28 o 
  -8   1  10       23.26       21.86      0.98 o 
  -7   1  10       75.45       73.95      1.37 o 
  -6   1  10      124.38      127.80      1.72 o 
  -5   1  10       70.37       68.91      1.17 o 
  -4   1  10      169.76      145.78      1.93 o 
  -3   1  10      203.91      253.64      2.32 o 
  -2   1  10      254.20      262.92      2.13 o 
  -1   1  10      810.23      851.23      5.48 o 
   0   1  10        0.08        0.85      0.23 o 
   1   1  10      797.09      827.40      5.09 o 
   2   1  10      201.48      204.98      1.80 o 
   3   1  10      149.31      192.88      2.01 o 
   4   1  10      174.72      152.04      2.46 o 
   5   1  10       76.95       72.85      1.28 o 
   6   1  10      119.92      126.04      1.80 o 
   7   1  10       69.49       67.11      1.39 o 
   8   1  10       18.65       16.59      0.69 o 
   9   1  10        0.72        0.88      0.26 o 
  -9   2  10        6.93        7.03      0.43 o 
  -8   2  10       30.25       29.19      1.11 o 
  -7   2  10        2.99        3.97      0.41 o 
  -6   2  10       51.11       53.66      1.11 o 
  -5   2  10      119.96      111.02      1.52 o 
  -4   2  10       76.75       98.84      1.67 o 
  -3   2  10      119.05      133.69      1.74 o 
  -2   2  10      624.98      634.18      3.97 o 
  -1   2  10      290.38      259.78      2.06 o 
   0   2  10      231.83      221.40      1.72 o 
   1   2  10      288.68      257.15      1.99 o 
   2   2  10      610.72      616.56      3.84 o 
   3   2  10      128.59      140.30      1.77 o 
   4   2  10       83.55      105.39      2.05 o 
   5   2  10      104.01       94.59      1.48 o 
   6   2  10       52.37       54.24      1.17 o 
   7   2  10        2.32        1.81      0.36 o 
   8   2  10       30.41       30.08      0.90 o 
   9   2  10        5.89        5.69      0.41 o 
  -9   3  10        3.34        4.64      0.34 o 
  -8   3  10       56.90       58.05      1.44 o 
  -7   3  10       44.86       40.57      1.16 o 
  -6   3  10       26.68       28.62      0.83 o 
  -5   3  10      581.50      596.85      4.60 o 
  -4   3  10      253.50      257.53      3.21 o 
  -3   3  10      468.99      486.70      4.50 o 
  -2   3  10      289.71      296.07      2.30 o 
  -1   3  10      176.60      199.41      1.73 o 
   0   3  10      114.61      120.55      1.15 o 
   1   3  10      155.08      176.11      1.48 o 
   2   3  10      266.91      273.14      2.18 o 
   3   3  10      512.06      540.12      4.65 o 
   4   3  10      269.72      272.83      4.00 o 
   5   3  10      556.57      575.18      4.81 o 
   6   3  10       31.11       33.00      0.99 o 
   7   3  10       47.01       42.48      1.18 o 
   8   3  10       59.30       61.60      1.37 o 
   9   3  10        2.20        2.92      0.30 o 
  -8   4  10       11.91       11.53      0.50 o 
  -7   4  10        8.19       10.38      0.58 o 
  -6   4  10      229.03      246.57      2.87 o 
  -5   4  10      425.36      409.68      3.82 o 
  -4   4  10      203.50      208.83      3.10 o 
  -3   4  10      165.58      160.41      2.59 o 
  -2   4  10        2.02        4.86      0.88 o 
  -1   4  10       10.02       13.09      0.43 o 
   0   4  10        2.86        4.38      0.39 o 
   1   4  10       10.29       13.65      0.45 o 
   2   4  10        5.97        6.23      0.50 o 
   3   4  10      166.66      164.14      2.22 o 
   4   4  10      203.10      208.97      6.26 o 
   5   4  10      420.09      412.16      3.57 o 
   6   4  10      256.11      279.26      2.69 o 
   7   4  10        8.77       10.19      0.66 o 
   8   4  10       11.67       10.92      0.57 o 
   9   4  10       16.69       14.98      1.12 o 
  -8   5  10       17.94       20.98      0.82 o 
  -7   5  10       10.86       15.74      0.66 o 
  -6   5  10      205.34      199.64      2.50 o 
  -5   5  10       19.16       24.13      1.01 o 
  -4   5  10       32.67       26.80      0.82 o 
  -3   5  10      326.37      305.86      5.41 o 
  -2   5  10       86.96       87.88      1.95 o 
  -1   5  10      174.77      161.34      2.20 o 
   0   5  10      322.87      341.12      3.09 o 
   1   5  10      207.26      195.33      2.72 o 
   2   5  10       66.98       68.50      1.82 o 
   3   5  10      354.56      350.44      4.74 o 
   4   5  10       21.65       17.37      0.83 o 
   5   5  10       23.79       29.48      1.10 o 
   6   5  10      202.14      194.17      2.68 o 
   7   5  10       14.71       21.06      0.91 o 
   8   5  10       21.98       27.10      1.43 o 
  -8   6  10        6.42        5.97      0.53 o 
  -7   6  10       43.21       44.49      1.22 o 
  -6   6  10      133.42      142.84      3.04 o 
  -5   6  10      360.79      397.19      4.09 o 
  -4   6  10       50.21       45.16      1.11 o 
  -3   6  10      314.04      321.29      3.52 o 
  -2   6  10       37.69       42.30      2.06 o 
  -1   6  10     1077.42     1050.03     10.85 o 
   0   6  10       86.38       83.17      1.54 o 
   1   6  10     1020.19      989.62      9.16 o 
   2   6  10       41.79       43.72      1.27 o 
   3   6  10      311.03      309.92      6.54 o 
   4   6  10       54.24       48.93      1.57 o 
   5   6  10      380.48      411.47      5.26 o 
   6   6  10      133.51      144.23      2.51 o 
   7   6  10       37.28       36.16      1.23 o 
   8   6  10        7.04        6.61      0.56 o 
  -8   7  10        7.90        6.43      0.49 o 
  -7   7  10       13.53       13.10      0.88 o 
  -6   7  10        3.70        6.17      0.79 o 
  -5   7  10       14.98       16.02      0.77 o 
  -4   7  10      181.43      199.46      2.49 o 
  -3   7  10      476.28      509.53      5.32 o 
  -2   7  10      236.97      235.39      3.82 o 
  -1   7  10      219.73      223.79      5.34 o 
   0   7  10       44.14       42.66      2.24 o 
   1   7  10      245.83      268.25      4.68 o 
   2   7  10      216.20      224.77      2.70 o 
   3   7  10      496.20      523.51      4.45 o 
   4   7  10      158.86      172.00      2.44 o 
   5   7  10       18.78       22.62      1.23 o 
   6   7  10        2.21        2.68      0.54 o 
   7   7  10       14.51       14.89      0.81 o 
   8   7  10        6.76        4.75      0.54 o 
  -7   8  10       12.70       12.85      1.00 o 
  -6   8  10       12.95       13.30      0.81 o 
  -5   8  10        9.88       14.03      0.79 o 
  -4   8  10       63.72       61.36      1.76 o 
  -3   8  10       15.40       16.36      0.73 o 
  -2   8  10       77.32       74.81      1.28 o 
  -1   8  10      100.15      104.31      1.61 o 
   0   8  10      365.37      367.13      3.17 o 
   1   8  10      102.23      108.21      1.98 o 
   2   8  10       68.41       66.17      1.32 o 
   3   8  10       14.31       14.55      0.74 o 
   4   8  10       64.71       65.89      1.37 o 
   5   8  10        9.25       12.91      0.65 o 
   6   8  10       17.30       16.83      0.80 o 
   7   8  10       11.78       12.11      0.80 o 
  -7   9  10       21.07       20.41      0.89 o 
  -6   9  10        3.27        1.56      0.78 o 
  -5   9  10        2.20        1.20      0.44 o 
  -4   9  10       12.20       13.69      0.87 o 
  -3   9  10      155.37      158.14      2.26 o 
  -2   9  10      180.60      171.60      2.20 o 
  -1   9  10       48.10       45.60      1.18 o 
   0   9  10       13.42       17.89      0.83 o 
   1   9  10       40.15       39.11      1.01 o 
   2   9  10      156.44      147.83      1.93 o 
   3   9  10      177.86      176.85      2.54 o 
   4   9  10       17.34       20.04      0.84 o 
   5   9  10        3.54        3.07      0.42 o 
   6   9  10        2.59        2.76      0.48 o 
   7   9  10       24.04       23.33      0.91 o 
  -6  10  10       19.30       20.29      0.96 o 
  -5  10  10       58.03       59.88      1.40 o 
  -4  10  10       29.85       27.59      1.01 o 
  -3  10  10       61.16       58.73      1.23 o 
  -2  10  10        8.34        6.73      0.57 o 
  -1  10  10      410.27      416.06      4.19 o 
   0  10  10        0.46        0.69      0.34 o 
   1  10  10      444.97      447.53      4.39 o 
   2  10  10        9.02        7.23      0.48 o 
   3  10  10       64.75       63.01      1.32 o 
   4  10  10       28.32       25.37      1.01 o 
   5  10  10       58.40       62.17      1.92 o 
   6  10  10       20.17       20.33      0.91 o 
  -6  11  10        9.42        9.58      0.78 o 
  -5  11  10        8.00        9.20      0.52 o 
  -4  11  10       33.85       32.62      1.29 o 
  -3  11  10       17.47       17.77      0.93 o 
  -2  11  10       34.90       34.05      1.10 o 
  -1  11  10       55.02       55.66      1.44 o 
   0  11  10      179.06      180.71      2.74 o 
   1  11  10       60.50       60.56      1.28 o 
   2  11  10       26.84       25.56      0.98 o 
   3  11  10       12.29       10.70      0.84 o 
   4  11  10       38.46       33.53      2.06 o 
   5  11  10        7.70        8.71      0.66 o 
   6  11  10        8.24        6.61      0.87 o 
  -5  12  10        9.48        8.18      0.69 o 
  -4  12  10        6.08        6.02      0.72 o 
  -3  12  10        3.76        2.45      0.42 o 
  -2  12  10       11.03       10.82      0.79 o 
  -1  12  10       18.85       21.35      0.96 o 
   0  12  10        2.73        1.93      0.36 o 
   1  12  10       18.27       21.38      0.97 o 
   2  12  10        9.69        8.05      0.72 o 
   3  12  10        3.93        2.16      0.92 o 
   4  12  10        6.86        6.84      1.22 o 
   5  12  10        9.29        9.22      0.65 o 
  -4  13  10        9.35        6.13      0.49 o 
  -3  13  10       27.27       26.26      0.92 o 
  -2  13  10        6.20        4.10      0.47 o 
  -1  13  10       24.44       22.52      0.72 o 
   0  13  10       28.16       25.43      0.97 o 
   1  13  10       23.96       22.32      0.89 o 
   2  13  10        4.48        2.20      0.42 o 
   3  13  10       23.85       22.44      1.07 o 
   4  13  10        7.88        6.54      0.62 o 
  -2  14  10        5.59        6.93      0.55 o 
  -1  14  10       18.00       16.97      1.01 o 
   0  14  10        2.54        2.24      0.33 o 
   1  14  10       20.32       17.27      0.91 o 
   2  14  10        5.34        5.91      0.57 o 
   1   0  11        6.73        5.39      0.34 o 
   2   0  11       10.24       15.45      0.51 o 
   3   0  11      192.28      199.85      2.42 o 
   4   0  11      262.84      251.23      3.16 o 
   5   0  11      116.58      108.22      1.62 o 
   6   0  11        0.27        1.08      0.33 o 
   7   0  11        9.23        9.07      0.57 o 
   8   0  11       18.40       20.15      0.83 o 
   9   0  11        0.26        0.35      0.28 o 
  -9   1  11        1.67        0.74      0.23 o 
  -8   1  11        2.69        2.55      0.41 o 
  -7   1  11       85.42       88.97      2.15 o 
  -6   1  11       20.53       17.09      0.70 o 
  -5   1  11      132.19      112.82      1.56 o 
  -4   1  11       16.62       23.75      0.87 o 
  -3   1  11       62.39       71.85      1.40 o 
  -2   1  11       64.61       70.44      1.13 o 
  -1   1  11     1842.97     1927.41     10.34 o 
   0   1  11       19.63       22.17      0.53 o 
   1   1  11     1829.54     1911.70     10.04 o 
   2   1  11       78.88       85.59      1.14 o 
   3   1  11       54.74       64.98      1.33 o 
   4   1  11        9.26       15.17      0.80 o 
   5   1  11      144.73      123.13      1.75 o 
   6   1  11       13.81       11.12      0.57 o 
   7   1  11       91.57       92.25      1.75 o 
   8   1  11        3.12        2.22      0.34 o 
   9   1  11        1.62        1.27      0.32 o 
  -9   2  11       13.29       13.70      0.66 o 
  -8   2  11       21.58       21.86      0.75 o 
  -7   2  11       82.75       76.79      1.97 o 
  -6   2  11        0.03        0.34      0.46 o 
  -5   2  11        9.35       11.10      0.55 o 
  -4   2  11       19.31       22.13      0.85 o 
  -3   2  11       69.70       71.22      1.57 o 
  -2   2  11      310.69      305.64      2.46 o 
  -1   2  11      866.67      855.72      5.13 o 
   0   2  11       67.58       61.37      0.89 o 
   1   2  11      861.14      831.35      4.74 o 
   2   2  11      311.02      304.03      3.18 o 
   3   2  11       62.80       62.17      1.38 o 
   4   2  11       18.28       20.95      0.95 o 
   5   2  11       10.75       10.35      0.53 o 
   6   2  11        0.07       -0.03      0.32 o 
   7   2  11       84.03       78.16      1.59 o 
   8   2  11       21.22       21.35      0.74 o 
   9   2  11       14.88       14.92      0.69 o 
  -8   3  11        4.86        4.14      0.35 o 
  -7   3  11        1.93        2.89      0.48 o 
  -6   3  11       37.17       35.86      0.97 o 
  -5   3  11      152.73      152.86      2.12 o 
  -4   3  11       83.96       74.32      2.08 o 
  -3   3  11       22.00       24.62      0.92 o 
  -2   3  11      105.11      113.84      1.61 o 
  -1   3  11      227.44      222.73      2.14 o 
   0   3  11       62.58       41.51      0.70 o 
   1   3  11      251.81      253.09      2.01 o 
   2   3  11      108.31      118.97      1.46 o 
   3   3  11       20.76       22.79      0.91 o 
   4   3  11       79.08       69.17      1.74 o 
   5   3  11      169.50      167.57      2.24 o 
   6   3  11       42.74       44.18      1.18 o 
   7   3  11        0.66        1.08      0.35 o 
   8   3  11        5.49        5.44      0.47 o 
  -8   4  11        8.74        9.65      0.45 o 
  -7   4  11       18.17       24.09      0.92 o 
  -6   4  11       59.45       60.80      1.34 o 
  -5   4  11       70.78       75.15      1.58 o 
  -4   4  11       11.53       14.05      0.64 o 
  -3   4  11      185.74      184.70      2.68 o 
  -2   4  11      487.38      478.43      4.56 o 
  -1   4  11      301.33      296.26      3.04 o 
   0   4  11        0.58        0.53      0.19 o 
   1   4  11      285.47      282.05      3.56 o 
   2   4  11      454.83      443.44      4.39 o 
   3   4  11      188.02      193.22      3.74 o 
   4   4  11        5.20        7.34      0.52 o 
   5   4  11       74.23       81.62      1.64 o 
   6   4  11       55.28       56.62      1.37 o 
   7   4  11       17.25       21.68      0.84 o 
   8   4  11       10.80       12.66      0.53 o 
  -8   5  11       31.77       33.13      1.08 o 
  -7   5  11       63.83       62.64      1.39 o 
  -6   5  11       60.99       56.19      1.26 o 
  -5   5  11      216.68      223.01      2.88 o 
  -4   5  11      415.51      378.96      3.67 o 
  -3   5  11      271.55      291.27      6.50 o 
  -2   5  11      260.67      278.38      3.86 o 
  -1   5  11      265.25      243.67      3.13 o 
   0   5  11       36.14       33.30      1.11 o 
   1   5  11      281.17      265.37      4.15 o 
   2   5  11      265.45      278.82      3.65 o 
   3   5  11      259.96      292.62      5.46 o 
   4   5  11      403.14      372.62      4.23 o 
   5   5  11      235.93      248.42      3.39 o 
   6   5  11       49.80       46.29      1.26 o 
   7   5  11       58.76       55.41      1.40 o 
   8   5  11       31.33       35.08      1.46 o 
  -8   6  11        4.78        2.97      0.41 o 
  -7   6  11       28.86       31.22      1.33 o 
  -6   6  11      169.94      185.92      3.32 o 
  -5   6  11      242.29      243.57      3.80 o 
  -4   6  11       38.76       44.52      1.18 o 
  -3   6  11      215.35      238.05      3.05 o 
  -2   6  11       79.93       77.65      2.58 o 
  -1   6  11        1.41        1.24      0.39 o 
   0   6  11       22.48       18.93      0.74 o 
   1   6  11        0.12        0.92      0.44 o 
   2   6  11       77.73       77.93      1.87 o 
   3   6  11      241.30      260.99      3.00 o 
   4   6  11       39.60       44.09      1.19 o 
   5   6  11      250.94      257.26      3.94 o 
   6   6  11      170.83      188.31      2.87 o 
   7   6  11       29.96       31.31      0.98 o 
   8   6  11        4.90        4.81      0.87 o 
  -8   7  11        9.20        8.24      0.88 o 
  -7   7  11        9.85       10.15      0.65 o 
  -6   7  11       70.01       61.25      1.70 o 
  -5   7  11      124.42      116.92      2.50 o 
  -4   7  11       30.67       29.00      0.98 o 
  -3   7  11      231.66      227.70      2.59 o 
  -2   7  11      160.77      151.05      1.85 o 
  -1   7  11       81.22       80.86      1.50 o 
   0   7  11      454.32      451.42      5.06 o 
   1   7  11       74.34       71.74      1.25 o 
   2   7  11      138.37      125.81      1.68 o 
   3   7  11      224.13      221.10      3.92 o 
   4   7  11       42.04       40.59      1.07 o 
   5   7  11      113.55      105.44      2.07 o 
   6   7  11       60.71       52.50      1.39 o 
   7   7  11        9.75        9.57      0.54 o 
   8   7  11        9.95        9.10      0.69 o 
  -7   8  11        6.89        5.60      0.56 o 
  -6   8  11       32.46       36.46      1.27 o 
  -5   8  11       16.48       17.51      0.84 o 
  -4   8  11       26.70       26.25      1.34 o 
  -3   8  11       23.47       26.49      0.80 o 
  -2   8  11      342.71      359.10      3.45 o 
  -1   8  11       20.04       15.77      0.64 o 
   0   8  11       34.27       35.27      0.88 o 
   1   8  11       21.22       18.03      1.04 o 
   2   8  11      355.66      374.21      3.60 o 
   3   8  11       24.19       25.66      0.85 o 
   4   8  11       16.66       16.08      0.74 o 
   5   8  11       14.51       13.76      0.70 o 
   6   8  11       36.43       40.54      1.26 o 
   7   8  11        6.96        5.85      0.47 o 
  -7   9  11        3.13        4.00      0.44 o 
  -6   9  11       77.50       91.92      2.18 o 
  -5   9  11        4.36        5.89      0.63 o 
  -4   9  11       27.33       30.58      1.10 o 
  -3   9  11       16.77       13.71      0.63 o 
  -2   9  11       26.95       26.50      0.84 o 
  -1   9  11       37.65       37.21      1.08 o 
   0   9  11       83.34       76.69      1.34 o 
   1   9  11       51.21       51.81      1.20 o 
   2   9  11       27.88       25.77      0.86 o 
   3   9  11       15.67       13.85      0.72 o 
   4   9  11       31.57       34.86      1.32 o 
   5   9  11        2.25        2.91      0.40 o 
   6   9  11       82.99       90.56      1.83 o 
   7   9  11        4.09        4.42      0.42 o 
  -6  10  11       17.47       18.06      1.14 o 
  -5  10  11       16.26       15.97      0.82 o 
  -4  10  11       24.79       27.10      0.98 o 
  -3  10  11       28.40       31.29      0.89 o 
  -2  10  11       10.19        9.80      0.65 o 
  -1  10  11       81.49       77.85      1.58 o 
   0  10  11        4.34        9.02      0.54 o 
   1  10  11       74.49       69.40      1.28 o 
   2  10  11        9.81        8.85      0.54 o 
   3  10  11       20.57       21.24      1.06 o 
   4  10  11       25.76       28.63      1.04 o 
   5  10  11       13.19       12.64      0.65 o 
   6  10  11       16.72       17.83      1.04 o 
  -5  11  11       37.81       37.29      1.14 o 
  -4  11  11       42.47       40.57      1.19 o 
  -3  11  11        9.03        8.68      0.76 o 
  -2  11  11       65.90       73.15      2.13 o 
  -1  11  11       12.77       11.75      0.69 o 
   0  11  11       41.24       39.14      1.21 o 
   1  11  11        8.38        7.69      0.59 o 
   2  11  11       66.40       77.82      1.93 o 
   3  11  11       11.09       10.61      0.86 o 
   4  11  11       39.21       36.49      1.17 o 
   5  11  11       33.95       32.64      0.98 o 
  -5  12  11        0.64        0.45      0.49 o 
  -4  12  11       13.37       12.95      0.64 o 
  -3  12  11        6.73        6.61      0.63 o 
  -2  12  11       22.33       23.84      0.95 o 
  -1  12  11       11.75       13.52      0.63 o 
   0  12  11       15.30       15.96      0.69 o 
   1  12  11       11.06       10.90      0.64 o 
   2  12  11       27.72       30.02      1.23 o 
   3  12  11        6.76        7.13      0.82 o 
   4  12  11       16.73       17.19      1.06 o 
   5  12  11        0.44        0.58      0.45 o 
  -3  13  11        0.22        0.30      0.43 o 
  -2  13  11        2.78        2.01      0.37 o 
  -1  13  11        6.23        5.39      0.42 o 
   0  13  11        0.33        0.96      0.33 o 
   1  13  11        4.79        4.47      0.50 o 
   2  13  11        3.10        1.92      0.50 o 
   3  13  11        0.60        1.46      0.45 o 
   4  13  11        6.11        8.83      0.89 o 
  -2  14  11        7.74        9.84      1.02 o 
  -1  14  11       10.10       10.44      0.66 o 
   0  14  11        2.47        2.20      0.43 o 
   1  14  11        9.15        8.08      0.64 o 
   2  14  11        7.69        9.39      0.97 o 
   0   0  12      924.86     1044.98      7.96 o 
   1   0  12      157.06      139.95      2.09 o 
   2   0  12      210.36      237.20      3.04 o 
   3   0  12      548.92      557.95      4.77 o 
   4   0  12      168.57      179.82      2.77 o 
   5   0  12       37.64       43.35      1.02 o 
   6   0  12      396.35      400.91      3.62 o 
   7   0  12       16.05       16.17      0.84 o 
   8   0  12        1.16        0.16      0.36 o 
   9   0  12        3.77        4.03      0.47 o 
  -9   1  12       23.07       21.54      0.79 o 
  -8   1  12       15.04       13.34      0.67 o 
  -7   1  12       18.00       16.02      0.84 o 
  -6   1  12      130.83      158.64      2.44 o 
  -5   1  12       48.75       49.28      1.35 o 
  -4   1  12       32.55       34.97      0.91 o 
  -3   1  12      472.24      484.24      4.35 o 
  -2   1  12      607.77      667.02      5.04 o 
  -1   1  12      701.65      686.96      4.46 o 
   0   1  12       31.71       35.51      0.75 o 
   1   1  12      641.27      624.38      3.98 o 
   2   1  12      580.38      648.10      5.12 o 
   3   1  12      478.05      480.95      4.58 o 
   4   1  12       43.70       49.60      1.46 o 
   5   1  12       49.44       51.03      1.19 o 
   6   1  12      135.57      167.70      2.38 o 
   7   1  12       17.77       16.49      0.75 o 
   8   1  12       16.05       13.68      0.59 o 
   9   1  12       24.01       22.28      0.79 o 
  -8   2  12        9.96        9.79      0.52 o 
  -7   2  12       31.84       30.39      1.17 o 
  -6   2  12       15.74       16.02      0.77 o 
  -5   2  12      117.34      100.78      2.25 o 
  -4   2  12      116.31      114.46      1.71 o 
  -3   2  12       20.25       18.47      0.88 o 
  -2   2  12      113.47      118.59      1.71 o 
  -1   2  12      238.95      221.59      2.08 o 
   0   2  12      195.56      226.44      1.97 o 
   1   2  12      282.13      262.79      2.25 o 
   2   2  12      122.33      129.08      1.70 o 
   3   2  12       16.66       15.73      0.72 o 
   4   2  12      112.51      115.19      1.89 o 
   5   2  12       95.30       83.91      1.54 o 
   6   2  12       16.29       17.18      0.73 o 
   7   2  12       40.14       38.50      1.54 o 
   8   2  12        9.29        8.69      0.54 o 
  -8   3  12        5.71        5.12      0.43 o 
  -7   3  12        8.92        8.13      0.60 o 
  -6   3  12      121.79      129.34      2.29 o 
  -5   3  12      177.52      186.77      2.39 o 
  -4   3  12       41.39       39.40      0.99 o 
  -3   3  12      179.58      185.28      3.22 o 
  -2   3  12      672.37      615.78      5.28 o 
  -1   3  12      422.48      412.39      3.34 o 
   0   3  12        6.52        9.66      0.37 o 
   1   3  12      405.80      398.99      2.81 o 
   2   3  12      667.55      608.67      4.89 o 
   3   3  12      150.27      158.35      2.55 o 
   4   3  12       35.67       36.45      1.05 o 
   5   3  12      185.51      200.51      2.72 o 
   6   3  12      117.59      128.21      2.12 o 
   7   3  12        6.80        7.02      0.53 o 
   8   3  12        4.78        4.39      0.40 o 
  -8   4  12        1.82        2.15      0.28 o 
  -7   4  12       28.19       23.30      0.76 o 
  -6   4  12       40.16       40.56      1.59 o 
  -5   4  12      287.41      273.44      2.99 o 
  -4   4  12      244.94      222.80      2.56 o 
  -3   4  12        4.99        6.25      0.69 o 
  -2   4  12      507.92      527.25      5.32 o 
  -1   4  12       64.59       65.22      1.49 o 
   0   4  12      355.54      334.21      3.40 o 
   1   4  12       65.11       64.95      1.76 o 
   2   4  12      491.41      499.09      5.65 o 
   3   4  12        5.91        7.22      0.62 o 
   4   4  12      253.02      233.36      2.94 o 
   5   4  12      294.10      290.21      3.40 o 
   6   4  12       44.00       46.59      1.36 o 
   7   4  12       28.96       24.05      0.85 o 
   8   4  12        1.36        1.40      0.22 o 
  -8   5  12       18.88       16.86      0.67 o 
  -7   5  12       42.04       44.69      1.19 o 
  -6   5  12        1.68        0.97      0.46 o 
  -5   5  12       18.78       18.49      0.89 o 
  -4   5  12      774.56      802.74      9.04 o 
  -3   5  12      384.81      375.53      4.17 o 
  -2   5  12      305.75      308.27      4.21 o 
  -1   5  12      166.08      169.04      2.62 o 
   0   5  12        0.02        1.65      0.77 o 
   1   5  12      154.01      156.95      2.56 o 
   2   5  12      332.48      319.75      5.81 o 
   3   5  12      395.26      379.52      3.76 o 
   4   5  12      780.93      812.61      6.70 o 
   5   5  12       17.83       17.33      0.78 o 
   6   5  12        1.98        1.50      0.37 o 
   7   5  12       38.73       41.68      1.29 o 
   8   5  12       16.29       15.92      0.77 o 
  -8   6  12        7.91        7.23      0.49 o 
  -7   6  12       18.78       21.76      0.93 o 
  -6   6  12        5.54        5.11      0.98 o 
  -5   6  12        0.20        0.19      0.45 o 
  -4   6  12      185.54      185.10      2.76 o 
  -3   6  12       65.54       60.78      1.35 o 
  -2   6  12      113.83      114.00      1.70 o 
  -1   6  12       92.73       85.41      2.45 o 
   0   6  12       30.92       28.76      1.31 o 
   1   6  12      102.90      100.16      2.39 o 
   2   6  12      107.72      104.06      1.48 o 
   3   6  12       68.00       62.44      1.26 o 
   4   6  12      177.89      182.32      2.80 o 
   5   6  12        2.65        2.98      0.48 o 
   6   6  12        5.74        5.05      0.57 o 
   7   6  12       22.42       25.59      0.85 o 
   8   6  12        8.89        8.15      0.68 o 
  -7   7  12        2.83        2.58      0.44 o 
  -6   7  12       13.05       16.23      0.91 o 
  -5   7  12       27.88       22.45      1.13 o 
  -4   7  12      179.28      170.14      2.46 o 
  -3   7  12       18.05       20.06      0.70 o 
  -2   7  12      123.09      121.04      1.82 o 
  -1   7  12       40.21       39.31      0.98 o 
   0   7  12        2.24        6.03      0.56 o 
   1   7  12       46.09       47.26      1.07 o 
   2   7  12      153.39      149.63      1.88 o 
   3   7  12       28.26       29.16      0.89 o 
   4   7  12      158.46      148.79      2.27 o 
   5   7  12       30.25       27.93      1.17 o 
   6   7  12       16.73       18.34      0.82 o 
   7   7  12        3.88        3.67      0.37 o 
  -7   8  12        4.70        4.77      0.54 o 
  -6   8  12       82.52       87.70      2.89 o 
  -5   8  12       15.22       16.25      0.94 o 
  -4   8  12       52.70       58.33      1.51 o 
  -3   8  12      158.63      164.16      2.25 o 
  -2   8  12       16.81       16.54      0.64 o 
  -1   8  12       70.22       64.86      1.31 o 
   0   8  12      202.53      206.86      2.47 o 
   1   8  12       71.61       67.12      1.17 o 
   2   8  12        9.82        9.79      0.57 o 
   3   8  12      159.02      165.31      2.22 o 
   4   8  12       64.24       72.29      1.54 o 
   5   8  12       15.67       17.30      0.85 o 
   6   8  12       81.45       82.48      1.97 o 
   7   8  12        4.45        3.91      0.38 o 
  -6   9  12       17.93       19.46      1.09 o 
  -5   9  12       64.76       70.10      1.75 o 
  -4   9  12       44.92       42.61      1.25 o 
  -3   9  12       34.30       37.45      0.93 o 
  -2   9  12       56.05       58.42      1.16 o 
  -1   9  12       96.04       97.49      1.98 o 
   0   9  12      155.78      140.26      2.18 o 
   1   9  12       99.41       96.00      1.65 o 
   2   9  12       46.51       45.48      1.13 o 
   3   9  12       33.97       36.54      1.10 o 
   4   9  12       43.02       41.66      1.40 o 
   5   9  12       62.91       65.80      1.33 o 
   6   9  12       18.97       21.48      0.74 o 
  -6  10  12        2.41        2.17      0.33 o 
  -5  10  12        3.21        2.11      0.42 o 
  -4  10  12       40.99       38.80      2.00 o 
  -3  10  12       87.14       84.55      1.56 o 
  -2  10  12        0.10        0.00      0.38 o 
  -1  10  12       30.76       26.99      0.86 o 
   0  10  12        0.03        1.41      0.36 o 
   1  10  12       19.58       15.53      0.74 o 
   2  10  12        0.24        0.52      0.39 o 
   3  10  12       91.77       90.57      2.10 o 
   4  10  12       42.15       41.59      1.21 o 
   5  10  12        1.18        0.29      0.31 o 
   6  10  12        2.22        2.36      0.45 o 
  -5  11  12        4.63        3.40      0.38 o 
  -4  11  12       46.59       45.52      1.10 o 
  -3  11  12       15.34       16.81      0.96 o 
  -2  11  12        8.70        8.22      0.58 o 
  -1  11  12       18.49       17.33      0.73 o 
   0  11  12       52.22       62.09      1.48 o 
   1  11  12       22.56       20.66      1.16 o 
   2  11  12       12.54       12.34      0.79 o 
   3  11  12       13.13       14.24      0.93 o 
   4  11  12       44.47       44.04      1.09 o 
   5  11  12        3.34        2.42      0.33 o 
  -4  12  12        2.56        1.51      0.68 o 
  -3  12  12       15.81       17.22      0.87 o 
  -2  12  12       51.50       49.09      1.29 o 
  -1  12  12        9.69        9.87      0.59 o 
   0  12  12       66.10       66.84      1.44 o 
   1  12  12        9.94        9.48      0.78 o 
   2  12  12       49.92       46.61      2.78 o 
   3  12  12       15.44       16.73      1.10 o 
   4  12  12        2.43        2.10      0.58 o 
  -3  13  12        6.34        5.85      0.49 o 
  -2  13  12       15.09       14.73      0.64 o 
  -1  13  12        7.91        8.03      0.53 o 
   0  13  12       20.22       16.72      0.70 o 
   1  13  12        9.32       10.30      0.84 o 
   2  13  12       16.09       15.18      0.97 o 
   3  13  12        7.10        7.91      0.66 o 
   1   0  13      432.71      459.08      3.62 o 
   2   0  13      218.84      209.27      2.31 o 
   3   0  13      257.48      243.45      2.90 o 
   4   0  13       33.31       39.82      1.02 o 
   5   0  13       69.07       71.77      1.43 o 
   6   0  13       46.22       37.65      1.05 o 
   7   0  13        6.97        5.99      0.58 o 
   8   0  13       23.67       21.56      0.88 o 
  -8   1  13        1.10        2.02      0.34 o 
  -7   1  13       25.17       26.19      1.02 o 
  -6   1  13       77.34       75.31      1.79 o 
  -5   1  13       14.53       14.11      0.73 o 
  -4   1  13       18.12       17.11      0.73 o 
  -3   1  13       37.43       41.48      1.15 o 
  -2   1  13        5.68        5.36      0.43 o 
  -1   1  13      122.08      119.31      1.58 o 
   0   1  13     1437.70     1562.08      8.64 o 
   1   1  13      116.24      116.98      1.49 o 
   2   1  13        2.53        2.69      0.33 o 
   3   1  13       33.65       36.65      1.22 o 
   4   1  13       18.33       17.86      0.69 o 
   5   1  13        9.21        9.96      0.58 o 
   6   1  13       88.72       85.33      1.57 o 
   7   1  13       28.39       25.61      0.89 o 
   8   1  13        1.13        2.07      0.41 o 
  -8   2  13        1.71        0.88      0.31 o 
  -7   2  13       63.11       56.93      1.44 o 
  -6   2  13        2.29        2.46      0.43 o 
  -5   2  13       10.64       14.00      0.78 o 
  -4   2  13       26.64       23.54      0.79 o 
  -3   2  13      143.44      148.30      2.64 o 
  -2   2  13      123.28      145.42      2.02 o 
  -1   2  13      141.72      145.90      1.70 o 
   0   2  13       69.68       64.33      1.18 o 
   1   2  13      168.60      172.37      1.80 o 
   2   2  13      119.76      139.35      1.82 o 
   3   2  13      165.28      171.59      2.56 o 
   4   2  13       26.08       22.87      0.98 o 
   5   2  13       14.20       19.65      0.78 o 
   6   2  13        2.22        2.75      0.39 o 
   7   2  13       57.41       53.23      1.38 o 
   8   2  13        1.58        1.12      0.29 o 
  -8   3  13        7.85        6.65      0.44 o 
  -7   3  13       52.44       49.25      1.27 o 
  -6   3  13       28.05       25.63      0.94 o 
  -5   3  13       32.63       25.19      1.01 o 
  -4   3  13      135.25      136.06      2.29 o 
  -3   3  13       18.86       15.97      0.73 o 
  -2   3  13      497.50      520.13      4.83 o 
  -1   3  13      155.46      144.73      2.42 o 
   0   3  13       75.71       60.22      1.02 o 
   1   3  13      152.96      145.79      1.70 o 
   2   3  13      530.94      548.38      4.62 o 
   3   3  13       19.66       15.95      0.76 o 
   4   3  13      140.89      143.27      2.20 o 
   5   3  13       24.48       19.18      0.83 o 
   6   3  13       35.19       32.75      1.05 o 
   7   3  13       54.19       52.57      1.27 o 
   8   3  13        7.00        5.44      0.41 o 
  -8   4  13        7.24        5.25      0.51 o 
  -7   4  13       41.07       45.28      1.18 o 
  -6   4  13       52.31       49.04      1.36 o 
  -5   4  13       10.72        8.75      0.59 o 
  -4   4  13      559.80      564.02      5.09 o 
  -3   4  13        6.72        7.08      0.61 o 
  -2   4  13      309.41      301.99      4.64 o 
  -1   4  13      267.48      273.67      3.43 o 
   0   4  13      135.75      140.59      2.22 o 
   1   4  13      273.20      272.17      2.53 o 
   2   4  13      276.39      265.90      3.41 o 
   3   4  13        6.85        8.02      0.53 o 
   4   4  13      601.94      613.43      5.48 o 
   5   4  13       10.55        8.59      0.64 o 
   6   4  13       55.70       50.97      1.40 o 
   7   4  13       41.81       48.37      1.23 o 
   8   4  13        4.81        3.14      0.35 o 
  -8   5  13       17.12       17.70      0.92 o 
  -7   5  13       32.67       34.57      1.75 o 
  -6   5  13       46.98       45.25      1.45 o 
  -5   5  13      110.04      122.61      2.34 o 
  -4   5  13      129.67      141.16      2.71 o 
  -3   5  13       79.86       83.42      1.57 o 
  -2   5  13       16.29       14.74      0.59 o 
  -1   5  13      186.04      182.68      2.83 o 
   0   5  13       62.80       62.80      1.48 o 
   1   5  13      173.92      164.51      2.69 o 
   2   5  13       22.50       21.02      0.65 o 
   3   5  13       86.69       90.95      1.83 o 
   4   5  13      125.87      136.84      2.14 o 
   5   5  13       92.79      109.29      1.91 o 
   6   5  13       48.54       42.49      1.55 o 
   7   5  13       33.34       35.01      1.01 o 
   8   5  13       17.92       17.24      0.90 o 
  -7   6  13        1.55        2.64      0.42 o 
  -6   6  13        5.48        3.31      0.53 o 
  -5   6  13      131.06      138.53      3.19 o 
  -4   6  13       26.18       28.26      1.21 o 
  -3   6  13       18.47       20.19      0.81 o 
  -2   6  13       29.80       26.30      0.90 o 
  -1   6  13      272.73      264.56      2.92 o 
   0   6  13       12.75       12.95      0.56 o 
   1   6  13      245.44      236.37      2.99 o 
   2   6  13       29.22       23.79      0.78 o 
   3   6  13       10.41       10.15      0.56 o 
   4   6  13       27.11       29.20      1.09 o 
   5   6  13      123.55      128.54      2.08 o 
   6   6  13        6.12        3.34      0.46 o 
   7   6  13        3.22        4.05      0.46 o 
  -7   7  13       24.77       30.49      0.96 o 
  -6   7  13        4.56        6.22      0.63 o 
  -5   7  13       33.50       32.42      1.31 o 
  -4   7  13       38.77       36.59      1.09 o 
  -3   7  13       49.74       55.92      1.23 o 
  -2   7  13        0.07        0.27      0.37 o 
  -1   7  13      451.07      458.01      5.01 o 
   0   7  13      107.49      109.99      1.97 o 
   1   7  13      471.94      479.87      3.86 o 
   2   7  13        1.21        2.55      0.34 o 
   3   7  13       47.32       52.07      1.18 o 
   4   7  13       30.12       30.76      1.01 o 
   5   7  13       40.97       40.09      1.37 o 
   6   7  13        5.45        6.90      0.54 o 
   7   7  13       23.49       29.73      1.54 o 
  -7   8  13        5.09        4.60      0.45 o 
  -6   8  13       64.96       67.14      1.59 o 
  -5   8  13       14.25       13.58      0.83 o 
  -4   8  13       32.42       28.18      1.05 o 
  -3   8  13       13.99       13.86      0.65 o 
  -2   8  13      123.91      118.84      1.98 o 
  -1   8  13        7.30        9.97      0.56 o 
   0   8  13       24.94       27.51      0.94 o 
   1   8  13        7.10        9.96      0.51 o 
   2   8  13      120.15      114.36      1.79 o 
   3   8  13       13.72       14.58      0.66 o 
   4   8  13       23.52       20.34      0.89 o 
   5   8  13       15.72       15.58      0.79 o 
   6   8  13       65.12       64.30      1.39 o 
   7   8  13        5.59        5.09      0.46 o 
  -6   9  13       26.87       28.81      0.93 o 
  -5   9  13      124.46      126.47      2.31 o 
  -4   9  13       30.09       25.32      0.95 o 
  -3   9  13       48.37       50.19      1.13 o 
  -2   9  13       14.68       12.60      0.68 o 
  -1   9  13       43.19       47.00      1.38 o 
   0   9  13      150.73      151.79      2.14 o 
   1   9  13       38.91       39.44      1.04 o 
   2   9  13       11.36        9.87      0.54 o 
   3   9  13       46.47       48.83      1.54 o 
   4   9  13       25.74       21.70      0.89 o 
   5   9  13      133.20      136.79      2.40 o 
   6   9  13       23.62       23.02      0.72 o 
  -6  10  13        2.65        4.03      0.49 o 
  -5  10  13       27.74       26.58      0.93 o 
  -4  10  13        3.21        3.23      0.40 o 
  -3  10  13       86.03       82.80      1.63 o 
  -2  10  13       17.23       18.53      0.76 o 
  -1  10  13       69.03       69.83      1.64 o 
   0  10  13       13.51       14.95      0.79 o 
   1  10  13       64.21       64.97      1.77 o 
   2  10  13       16.67       18.37      0.94 o 
   3  10  13       91.69       94.69      2.08 o 
   4  10  13        3.63        3.97      0.41 o 
   5  10  13       25.68       24.43      0.70 o 
  -5  11  13       12.98       13.14      0.67 o 
  -4  11  13       29.55       29.59      0.94 o 
  -3  11  13       10.07       10.65      0.76 o 
  -2  11  13       20.99       18.81      0.78 o 
  -1  11  13        0.47        0.93      0.43 o 
   0  11  13        1.14        1.07      0.53 o 
   1  11  13        1.72        2.12      0.58 o 
   2  11  13       17.01       14.80      0.82 o 
   3  11  13       11.81       11.57      0.81 o 
   4  11  13       24.82       23.62      0.93 o 
  -4  12  13        9.17        8.69      0.69 o 
  -3  12  13       28.19       26.31      0.83 o 
  -2  12  13        3.49        3.56      0.46 o 
  -1  12  13        5.41        5.42      0.59 o 
   0  12  13        0.11       -0.18      0.37 o 
   1  12  13        5.64        4.47      0.72 o 
   2  12  13        4.08        4.75      0.93 o 
   3  12  13       28.44       28.79      1.32 o 
   4  12  13        7.15        5.50      0.60 o 
  -2  13  13        6.82        6.42      0.79 o 
  -1  13  13       52.25       49.95      2.71 o 
   0  13  13       49.13       42.22      3.43 o 
   1  13  13       51.92       51.02      1.68 o 
   2  13  13        6.34        7.06      0.82 o 
   0   0  14      943.62      891.24      7.39 o 
   1   0  14       35.29       45.66      1.08 o 
   2   0  14      275.77      296.60      3.37 o 
   3   0  14        3.86        5.81      0.40 o 
   4   0  14        0.32        0.54      0.28 o 
   5   0  14       12.38       10.24      0.63 o 
   6   0  14       65.87       69.48      1.51 o 
   7   0  14       27.08       31.61      1.22 o 
   8   0  14       11.12        9.84      0.61 o 
  -8   1  14       32.38       33.96      1.00 o 
  -7   1  14        4.39        6.74      0.63 o 
  -6   1  14       20.39       14.39      0.93 o 
  -5   1  14        2.20        2.93      0.66 o 
  -4   1  14       42.90       41.91      1.25 o 
  -3   1  14      122.80      123.74      1.92 o 
  -2   1  14       58.97       59.73      1.36 o 
  -1   1  14      262.41      268.80      2.65 o 
   0   1  14      484.09      492.49      3.43 o 
   1   1  14      249.64      254.14      2.45 o 
   2   1  14       62.22       64.95      1.34 o 
   3   1  14      135.57      133.94      1.88 o 
   4   1  14       39.29       38.17      1.01 o 
   5   1  14        3.43        4.21      0.47 o 
   6   1  14       19.66       14.33      0.80 o 
   7   1  14        4.59        5.78      0.52 o 
   8   1  14       34.38       37.30      1.07 o 
  -8   2  14        9.52       11.54      0.53 o 
  -7   2  14       15.39       17.85      0.90 o 
  -6   2  14        3.41        3.99      0.59 o 
  -5   2  14       28.48       29.03      1.10 o 
  -4   2  14       26.93       28.55      1.05 o 
  -3   2  14        7.78       10.34      0.58 o 
  -2   2  14       48.27       40.08      1.37 o 
  -1   2  14      175.32      163.68      2.14 o 
   0   2  14       14.30       20.81      0.68 o 
   1   2  14      158.31      148.66      1.72 o 
   2   2  14       42.77       34.80      0.82 o 
   3   2  14        7.55       11.21      0.59 o 
   4   2  14       26.72       28.77      0.98 o 
   5   2  14       32.50       36.08      1.12 o 
   6   2  14        3.13        4.72      0.66 o 
   7   2  14       12.53       13.08      0.71 o 
   8   2  14       10.07       12.37      0.54 o 
  -8   3  14        5.31        6.02      0.38 o 
  -7   3  14        2.96        3.35      0.48 o 
  -6   3  14       14.88       15.38      0.78 o 
  -5   3  14       41.22       38.48      1.38 o 
  -4   3  14      440.06      440.22      5.37 o 
  -3   3  14      370.80      366.32      5.40 o 
  -2   3  14      371.64      372.86      4.36 o 
  -1   3  14       98.69       89.70      1.85 o 
   0   3  14      163.58      148.26      2.24 o 
   1   3  14      115.13      108.06      2.19 o 
   2   3  14      342.65      342.74      3.29 o 
   3   3  14      356.87      357.67      3.71 o 
   4   3  14      455.37      463.45      4.56 o 
   5   3  14       44.12       41.59      1.20 o 
   6   3  14       14.96       15.95      0.82 o 
   7   3  14        4.06        4.36      0.45 o 
   8   3  14        6.52        8.09      0.47 o 
  -8   4  14        8.33        8.99      0.65 o 
  -7   4  14        8.27        6.84      0.45 o 
  -6   4  14       99.35       99.54      1.91 o 
  -5   4  14       23.57       24.27      1.09 o 
  -4   4  14      243.58      240.02      3.26 o 
  -3   4  14      205.28      205.32      2.87 o 
  -2   4  14      379.67      358.33      2.97 o 
  -1   4  14        7.60        7.44      0.41 o 
   0   4  14      262.54      233.29      3.81 o 
   1   4  14        6.63        7.62      0.50 o 
   2   4  14      400.45      381.49      4.53 o 
   3   4  14      212.18      220.92      2.74 o 
   4   4  14      248.81      244.93      3.04 o 
   5   4  14       21.82       21.47      0.87 o 
   6   4  14       92.59       94.86      1.89 o 
   7   4  14        7.83        6.54      0.46 o 
   8   4  14        8.34        9.27      0.53 o 
  -7   5  14        3.04        3.53      0.64 o 
  -6   5  14        2.02        1.85      0.42 o 
  -5   5  14       59.71       58.37      1.70 o 
  -4   5  14       60.87       56.67      1.47 o 
  -3   5  14      391.77      390.33      3.95 o 
  -2   5  14      179.68      181.35      2.11 o 
  -1   5  14      169.67      163.79      1.91 o 
   0   5  14       44.82       44.14      1.07 o 
   1   5  14      190.64      188.31      2.52 o 
   2   5  14      183.90      180.46      1.96 o 
   3   5  14      345.91      349.36      4.59 o 
   4   5  14       71.90       69.76      1.89 o 
   5   5  14       52.68       52.54      1.45 o 
   6   5  14        1.76        2.20      0.42 o 
   7   5  14        4.94        5.31      0.50 o 
  -7   6  14        8.88        8.77      0.57 o 
  -6   6  14        2.33        1.20      0.53 o 
  -5   6  14       12.35        9.90      0.80 o 
  -4   6  14       34.85       27.01      1.19 o 
  -3   6  14       17.24       16.96      0.75 o 
  -2   6  14      117.72      114.07      1.91 o 
  -1   6  14       24.25       21.06      0.68 o 
   0   6  14        9.54       11.08      0.52 o 
   1   6  14       42.48       37.91      1.15 o 
   2   6  14      111.88      107.01      1.47 o 
   3   6  14       13.43       13.05      0.61 o 
   4   6  14       38.19       31.27      1.13 o 
   5   6  14        6.12        4.51      0.51 o 
   6   6  14        2.23        1.76      0.46 o 
   7   6  14        9.42       10.02      0.59 o 
  -7   7  14       17.52       17.96      0.68 o 
  -6   7  14       43.28       43.71      1.31 o 
  -5   7  14       19.26       20.46      1.16 o 
  -4   7  14       90.66       90.25      2.17 o 
  -3   7  14       22.47       26.16      0.85 o 
  -2   7  14      120.42      111.41      2.12 o 
  -1   7  14       80.51       64.41      1.21 o 
   0   7  14       44.47       42.88      1.19 o 
   1   7  14       69.52       55.89      1.31 o 
   2   7  14      131.62      123.22      1.73 o 
   3   7  14       26.22       31.76      0.93 o 
   4   7  14      103.51      103.71      2.03 o 
   5   7  14       22.28       24.12      1.05 o 
   6   7  14       42.57       42.79      1.11 o 
   7   7  14       17.26       19.16      0.69 o 
  -6   8  14       14.04       13.32      0.70 o 
  -5   8  14        7.05        6.94      0.62 o 
  -4   8  14       23.10       25.27      1.12 o 
  -3   8  14       13.57       10.34      0.57 o 
  -2   8  14       56.60       59.81      1.38 o 
  -1   8  14        2.08        3.17      0.43 o 
   0   8  14      964.32      959.10      6.99 o 
   1   8  14        2.17        3.44      0.39 o 
   2   8  14       63.34       64.81      1.44 o 
   3   8  14       13.82       10.84      0.58 o 
   4   8  14       17.56       18.64      0.76 o 
   5   8  14        7.63        6.64      0.54 o 
   6   8  14       10.13       10.46      0.53 o 
  -6   9  14        8.48       10.06      0.47 o 
  -5   9  14       12.99       14.62      0.76 o 
  -4   9  14        0.64        0.32      0.40 o 
  -3   9  14      226.56      218.96      2.70 o 
  -2   9  14       83.43       80.57      1.58 o 
  -1   9  14       24.78       21.79      0.85 o 
   0   9  14       43.55       39.18      1.12 o 
   1   9  14       23.23       17.61      0.97 o 
   2   9  14       95.44       93.30      1.89 o 
   3   9  14      223.23      222.10      3.03 o 
   4   9  14        0.07        0.17      0.30 o 
   5   9  14       10.96       12.39      0.54 o 
   6   9  14        8.53        9.41      0.53 o 
  -5  10  14       22.46       20.32      0.67 o 
  -4  10  14       12.56       12.15      0.60 o 
  -3  10  14        0.39        0.57      0.33 o 
  -2  10  14       15.53       16.65      0.92 o 
  -1  10  14        0.05       -0.09      0.38 o 
   0  10  14       79.04       67.91      1.58 o 
   1  10  14        1.61        2.31      0.50 o 
   2  10  14       16.16       16.09      0.88 o 
   3  10  14        0.34        0.22      0.38 o 
   4  10  14       11.65        9.79      0.71 o 
   5  10  14       21.61       18.90      1.12 o 
  -4  11  14       13.68       12.04      0.80 o 
  -3  11  14        2.97        2.56      0.49 o 
  -2  11  14       33.95       32.64      1.26 o 
  -1  11  14       42.06       40.70      1.48 o 
   0  11  14       33.55       32.92      1.17 o 
   1  11  14       40.84       36.94      1.43 o 
   2  11  14       30.47       30.04      1.05 o 
   3  11  14        2.53        2.92      0.59 o 
   4  11  14       16.22       13.78      0.95 o 
  -3  12  14        0.50        0.01      0.37 o 
  -2  12  14       29.06       28.93      1.33 o 
  -1  12  14        0.57        1.21      0.39 o 
   0  12  14        4.16        2.93      0.40 o 
   1  12  14        0.67        1.07      0.52 o 
   2  12  14       30.39       31.47      1.55 o 
   3  12  14        0.73        0.46      0.37 o 
  -1  13  14       11.36       12.20      1.11 o 
   0  13  14        0.11       -0.03      0.36 o 
   1  13  14       10.91       11.49      1.89 o 
   1   0  15        0.04        0.48      0.27 o 
   2   0  15      275.52      243.97      2.07 o 
   3   0  15        3.54        6.91      0.44 o 
   4   0  15       16.41       19.94      0.70 o 
   5   0  15        2.63        3.30      0.38 o 
   6   0  15        0.83        1.07      0.44 o 
   7   0  15        0.76        0.54      0.42 o 
   8   0  15       35.10       29.55      0.89 o 
  -8   1  15        9.10        7.82      0.49 o 
  -7   1  15       20.47       21.75      0.97 o 
  -6   1  15       30.65       34.23      1.33 o 
  -5   1  15      175.55      154.36      2.35 o 
  -4   1  15       14.59       12.33      0.66 o 
  -3   1  15       91.44       87.50      1.59 o 
  -2   1  15      116.22      122.23      1.38 o 
  -1   1  15       93.16       90.88      1.90 o 
   0   1  15      149.82      134.82      1.87 o 
   1   1  15      102.62       97.06      1.58 o 
   2   1  15      110.62      119.63      1.43 o 
   3   1  15       90.92       84.58      1.31 o 
   4   1  15       18.36       15.82      0.69 o 
   5   1  15      174.83      151.90      2.47 o 
   6   1  15       31.63       34.23      1.16 o 
   7   1  15       17.23       18.39      0.77 o 
   8   1  15        8.60        7.79      0.49 o 
  -8   2  15        4.65        3.26      0.35 o 
  -7   2  15        0.37        0.31      0.37 o 
  -6   2  15       44.22       39.66      1.22 o 
  -5   2  15       12.04       14.09      0.80 o 
  -4   2  15      113.66       99.54      2.21 o 
  -3   2  15      232.60      224.98      3.37 o 
  -2   2  15       75.72       73.31      1.11 o 
  -1   2  15      302.55      311.87      3.14 o 
   0   2  15       12.45       15.47      0.85 o 
   1   2  15      281.61      295.46      2.81 o 
   2   2  15       75.93       72.28      1.13 o 
   3   2  15      242.45      233.08      3.51 o 
   4   2  15      114.21      102.37      1.88 o 
   5   2  15       13.09       14.95      0.76 o 
   6   2  15       41.05       37.83      1.21 o 
   7   2  15        1.20        0.71      0.33 o 
   8   2  15        4.22        2.52      0.33 o 
  -8   3  15       10.38       11.86      1.11 o 
  -7   3  15        4.71        5.07      0.44 o 
  -6   3  15       12.20       11.96      0.69 o 
  -5   3  15      103.69       89.21      2.10 o 
  -4   3  15       82.31       83.05      2.43 o 
  -3   3  15      196.46      182.74      2.24 o 
  -2   3  15       39.02       37.57      0.94 o 
  -1   3  15      104.17      112.77      1.45 o 
   0   3  15      132.69      127.00      1.44 o 
   1   3  15       84.73       92.31      1.73 o 
   2   3  15       49.17       47.08      0.99 o 
   3   3  15      194.07      185.51      2.53 o 
   4   3  15       72.29       73.78      1.58 o 
   5   3  15      113.08       99.39      1.85 o 
   6   3  15       12.46       12.38      0.72 o 
   7   3  15        4.32        3.73      0.41 o 
  -7   4  15        0.98        1.40      0.33 o 
  -6   4  15       14.96       12.21      0.68 o 
  -5   4  15        8.50        8.58      0.84 o 
  -4   4  15       23.14       17.60      0.85 o 
  -3   4  15       71.14       65.21      1.40 o 
  -2   4  15       95.79      106.95      1.46 o 
  -1   4  15       20.39       22.47      0.56 o 
   0   4  15        6.63        9.83      0.41 o 
   1   4  15       19.08       20.17      0.57 o 
   2   4  15      127.13      132.66      2.16 o 
   3   4  15       69.44       70.83      1.63 o 
   4   4  15       14.01       11.01      0.72 o 
   5   4  15        9.27        9.89      0.62 o 
   6   4  15       13.09       10.70      0.66 o 
   7   4  15        0.89        1.05      0.26 o 
  -7   5  15       11.71       12.52      0.57 o 
  -6   5  15        1.24        0.85      0.34 o 
  -5   5  15       20.10       19.02      1.10 o 
  -4   5  15        6.65        7.03      0.58 o 
  -3   5  15        9.54        7.86      0.50 o 
  -2   5  15       77.90       77.05      1.40 o 
  -1   5  15      152.05      133.54      1.65 o 
   0   5  15       59.41       75.44      1.19 o 
   1   5  15      132.55      116.50      1.70 o 
   2   5  15       68.31       67.41      1.14 o 
   3   5  15       10.89        8.43      0.62 o 
   4   5  15        9.17       10.27      0.92 o 
   5   5  15       25.98       24.90      1.91 o 
   6   5  15        2.82        2.58      0.58 o 
   7   5  15       13.32       14.02      0.67 o 
  -7   6  15       32.12       33.25      0.83 o 
  -6   6  15        6.67        6.66      0.59 o 
  -5   6  15       22.10       21.91      1.06 o 
  -4   6  15        2.01        0.96      0.43 o 
  -3   6  15       23.08       22.68      0.87 o 
  -2   6  15      121.82      117.33      1.69 o 
  -1   6  15      246.31      242.09      2.64 o 
   0   6  15        7.17        5.21      0.37 o 
   1   6  15      245.18      234.20      2.62 o 
   2   6  15      124.79      121.18      1.77 o 
   3   6  15       23.28       25.82      1.01 o 
   4   6  15        1.92        1.13      0.40 o 
   5   6  15       22.00       21.32      1.19 o 
   6   6  15        7.75        7.14      0.59 o 
   7   6  15       33.82       36.57      0.96 o 
  -6   7  15        2.19        2.01      0.40 o 
  -5   7  15       21.42       22.76      1.02 o 
  -4   7  15       33.77       37.60      1.21 o 
  -3   7  15        4.70        5.31      0.51 o 
  -2   7  15       21.03       23.57      0.72 o 
  -1   7  15       34.44       37.49      1.02 o 
   0   7  15       29.69       34.64      1.14 o 
   1   7  15       35.05       35.57      1.16 o 
   2   7  15       18.93       20.28      0.70 o 
   3   7  15        5.51        6.08      0.47 o 
   4   7  15       36.54       41.43      1.38 o 
   5   7  15       21.65       22.70      0.97 o 
   6   7  15        1.02        0.70      0.46 o 
  -6   8  15        9.25        8.06      0.46 o 
  -5   8  15       14.59       15.82      1.07 o 
  -4   8  15       62.53       67.63      1.74 o 
  -3   8  15       55.46       47.11      1.19 o 
  -2   8  15        4.70        6.30      0.44 o 
  -1   8  15       19.91       19.11      0.84 o 
   0   8  15       52.87       66.03      1.60 o 
   1   8  15       18.22       17.22      0.85 o 
   2   8  15        1.00        1.24      0.35 o 
   3   8  15       56.19       47.38      1.44 o 
   4   8  15       63.59       70.16      1.50 o 
   5   8  15       14.73       15.34      0.69 o 
   6   8  15        7.92        6.62      0.48 o 
  -5   9  15       49.96       48.98      1.14 o 
  -4   9  15        3.53        3.66      0.42 o 
  -3   9  15       23.95       24.94      0.76 o 
  -2   9  15      115.51      119.66      1.92 o 
  -1   9  15       56.37       56.84      1.44 o 
   0   9  15        2.97        1.24      0.36 o 
   1   9  15       54.13       56.01      1.43 o 
   2   9  15      114.99      117.04      1.88 o 
   3   9  15       26.99       28.42      1.11 o 
   4   9  15        5.08        5.72      0.60 o 
   5   9  15       46.10       45.55      1.41 o 
  -5  10  15        2.56        2.16      0.40 o 
  -4  10  15       10.31        8.34      0.53 o 
  -3  10  15      105.40      100.11      1.67 o 
  -2  10  15       13.23       10.54      0.61 o 
  -1  10  15       60.18       65.20      1.67 o 
   0  10  15        0.05        0.37      0.43 o 
   1  10  15       72.33       80.69      1.87 o 
   2  10  15       13.08       10.92      0.63 o 
   3  10  15       93.39       89.63      2.11 o 
   4  10  15        9.90        8.10      0.53 o 
   5  10  15        1.67        2.03      0.58 o 
  -4  11  15        9.40        8.54      1.01 o 
  -3  11  15       10.01        8.78      0.82 o 
  -2  11  15       34.84       33.82      1.23 o 
  -1  11  15       24.40       25.89      1.08 o 
   0  11  15       13.38       12.28      0.85 o 
   1  11  15       22.15       22.42      1.28 o 
   2  11  15       39.64       40.47      1.14 o 
   3  11  15        9.78        9.70      0.98 o 
  -2  12  15       45.60       42.73      1.47 o 
  -1  12  15        0.71        2.43      1.38 o 
   0  12  15       68.94       65.65      1.61 o 
   1  12  15        0.51        1.41      0.54 o 
   2  12  15       40.92       37.76      1.66 o 
   0   0  16     1679.89     1671.34     14.21 o 
   1   0  16      292.39      313.93      2.59 o 
   2   0  16        2.62        2.93      0.32 o 
   3   0  16        8.55       12.78      0.54 o 
   4   0  16       16.82       17.25      0.67 o 
   5   0  16        0.11        0.75      0.35 o 
   6   0  16       32.89       34.15      1.30 o 
   7   0  16        2.19        1.72      0.38 o 
  -7   1  16       28.15       27.40      1.09 o 
  -6   1  16       14.38       17.15      0.93 o 
  -5   1  16        1.27        1.58      0.38 o 
  -4   1  16       17.13       16.75      0.66 o 
  -3   1  16      312.03      318.13      3.01 o 
  -2   1  16       44.08       39.13      0.83 o 
  -1   1  16      176.94      182.41      1.70 o 
   0   1  16      393.59      419.91      3.28 o 
   1   1  16      191.87      199.81      2.01 o 
   2   1  16       35.52       30.11      0.73 o 
   3   1  16      309.93      314.78      3.01 o 
   4   1  16       12.87       13.41      0.64 o 
   5   1  16        2.06        1.59      0.38 o 
   6   1  16       13.93       15.26      0.79 o 
   7   1  16       29.17       28.29      1.06 o 
  -7   2  16       22.31       22.22      0.88 o 
  -6   2  16       16.75       12.90      0.71 o 
  -5   2  16       91.49       91.37      1.73 o 
  -4   2  16        2.47        2.51      0.45 o 
  -3   2  16       82.66       83.32      1.37 o 
  -2   2  16      398.06      411.34      3.31 o 
  -1   2  16       70.45       71.12      1.05 o 
   0   2  16       63.05       56.84      0.96 o 
   1   2  16       60.84       60.70      1.13 o 
   2   2  16      410.26      429.43      3.37 o 
   3   2  16       80.24       81.41      1.49 o 
   4   2  16        1.96        1.99      0.41 o 
   5   2  16       91.75       92.04      1.93 o 
   6   2  16       17.30       13.88      0.74 o 
   7   2  16       18.90       20.11      0.73 o 
  -7   3  16        0.18        0.06      0.24 o 
  -6   3  16       41.16       41.93      1.06 o 
  -5   3  16       32.78       33.89      1.04 o 
  -4   3  16        7.61        7.02      0.59 o 
  -3   3  16       95.53       97.69      1.73 o 
  -2   3  16        5.33        5.46      0.39 o 
  -1   3  16      232.92      226.81      2.19 o 
   0   3  16      476.08      504.05      4.33 o 
   1   3  16      223.64      222.55      2.69 o 
   2   3  16       12.06       13.28      0.67 o 
   3   3  16      110.80      115.30      2.16 o 
   4   3  16        8.90        7.30      0.62 o 
   5   3  16       34.02       37.93      1.21 o 
   6   3  16       38.79       40.42      1.11 o 
   7   3  16        0.51       -0.03      0.31 o 
  -7   4  16        4.21        3.91      0.32 o 
  -6   4  16        0.22        0.14      0.31 o 
  -5   4  16       23.76       25.65      1.33 o 
  -4   4  16       35.97       35.01      1.27 o 
  -3   4  16       47.54       47.36      1.04 o 
  -2   4  16      138.89      146.14      1.78 o 
  -1   4  16       52.96       56.04      0.99 o 
   0   4  16      382.26      401.63      3.06 o 
   1   4  16       53.73       56.43      1.25 o 
   2   4  16      128.52      133.63      1.77 o 
   3   4  16       42.58       41.87      1.33 o 
   4   4  16       26.80       25.77      1.16 o 
   5   4  16       22.07       24.05      1.08 o 
   6   4  16        1.32        1.16      0.35 o 
   7   4  16        4.22        4.62      0.41 o 
  -7   5  16       16.30       17.77      0.64 o 
  -6   5  16        4.87        6.49      0.45 o 
  -5   5  16       17.01       14.11      0.99 o 
  -4   5  16       17.89       19.79      0.88 o 
  -3   5  16        1.74        1.35      0.29 o 
  -2   5  16       51.96       50.49      1.00 o 
  -1   5  16      100.82      116.25      1.55 o 
   0   5  16        9.28       13.20      0.57 o 
   1   5  16       89.49      102.52      1.75 o 
   2   5  16       42.04       41.35      1.04 o 
   3   5  16        4.93        5.06      0.52 o 
   4   5  16       13.62       13.22      0.86 o 
   5   5  16       13.53       11.38      0.93 o 
   6   5  16        4.46        6.43      0.58 o 
   7   5  16       16.33       18.20      0.68 o 
  -6   6  16        2.76        5.59      0.46 o 
  -5   6  16       47.58       44.87      1.64 o 
  -4   6  16       23.09       23.25      1.08 o 
  -3   6  16        2.73        3.48      0.38 o 
  -2   6  16       34.34       33.08      1.14 o 
  -1   6  16      204.78      201.78      2.13 o 
   0   6  16      189.67      175.67      1.94 o 
   1   6  16      224.48      223.68      2.76 o 
   2   6  16       31.24       30.18      0.88 o 
   3   6  16        1.36        2.19      0.46 o 
   4   6  16       25.15       25.35      1.40 o 
   5   6  16       51.07       51.99      1.74 o 
   6   6  16        2.74        5.57      0.55 o 
  -6   7  16        0.91        1.21      0.28 o 
  -5   7  16        5.60        6.34      0.57 o 
  -4   7  16       33.31       27.75      0.92 o 
  -3   7  16        4.30        5.46      0.41 o 
  -2   7  16       99.55       94.50      1.74 o 
  -1   7  16      131.29      117.15      1.81 o 
   0   7  16       47.48       38.18      1.08 o 
   1   7  16      131.17      116.82      1.92 o 
   2   7  16       92.03       88.67      1.52 o 
   3   7  16        4.82        6.17      0.53 o 
   4   7  16       30.90       28.22      1.31 o 
   5   7  16        4.55        5.63      0.89 o 
   6   7  16        0.54        0.78      0.32 o 
  -6   8  16       14.20       14.63      0.58 o 
  -5   8  16        2.21        0.76      0.32 o 
  -4   8  16       64.15       64.25      1.43 o 
  -3   8  16       20.31       20.92      0.72 o 
  -2   8  16       75.16       74.84      1.58 o 
  -1   8  16       48.78       42.77      1.24 o 
   0   8  16       93.45       90.10      1.69 o 
   1   8  16       49.10       41.35      1.12 o 
   2   8  16       66.09       66.17      1.38 o 
   3   8  16       18.09       17.08      1.09 o 
   4   8  16       59.70       60.51      2.24 o 
   5   8  16        1.92        1.21      0.38 o 
   6   8  16       14.23       15.92      0.72 o 
  -5   9  16        6.26        6.86      0.45 o 
  -4   9  16        0.64        1.37      0.30 o 
  -3   9  16       15.69       14.74      0.68 o 
  -2   9  16       52.27       48.99      1.28 o 
  -1   9  16       75.11       76.39      1.66 o 
   0   9  16        2.34        2.88      0.47 o 
   1   9  16       77.24       78.72      1.50 o 
   2   9  16       59.37       59.08      1.26 o 
   3   9  16       21.62       20.55      1.07 o 
   4   9  16        0.95        0.50      0.40 o 
   5   9  16        7.89        8.62      0.61 o 
  -4  10  16       15.89       12.30      0.73 o 
  -3  10  16       33.75       36.31      0.91 o 
  -2  10  16        2.58        1.64      0.45 o 
  -1  10  16      119.17      123.37      2.00 o 
   0  10  16        0.05        0.22      0.41 o 
   1  10  16      107.61      107.46      2.09 o 
   2  10  16        3.14        2.33      0.45 o 
   3  10  16       36.04       38.22      1.35 o 
   4  10  16       16.13       12.34      1.25 o 
  -3  11  16       45.92       46.05      2.22 o 
  -2  11  16       19.51       20.59      0.87 o 
  -1  11  16       10.36       10.90      0.62 o 
   0  11  16       38.55       36.16      1.27 o 
   1  11  16       11.57       11.35      0.79 o 
   2  11  16       19.95       20.48      1.00 o 
   3  11  16       44.76       42.96      3.54 o 
  -1  12  16        3.61        2.98      0.68 o 
   0  12  16       11.47       12.25      1.53 o 
   1  12  16        3.23        1.86      0.40 o 
   1   0  17      648.45      662.47      4.18 o 
   2   0  17       13.70       14.91      0.56 o 
   3   0  17       87.59       79.79      1.36 o 
   4   0  17      100.97       89.32      1.47 o 
   5   0  17       12.78       12.01      0.72 o 
   6   0  17        3.80        4.91      0.56 o 
   7   0  17       15.09       13.96      1.26 o 
  -7   1  17        6.76        5.74      0.58 o 
  -6   1  17        1.41        2.63      0.49 o 
  -5   1  17       54.78       54.84      1.64 o 
  -4   1  17       36.24       36.75      1.01 o 
  -3   1  17      216.82      213.69      2.36 o 
  -2   1  17      164.35      158.26      1.68 o 
  -1   1  17      328.59      338.95      2.79 o 
   0   1  17       16.85       14.51      0.54 o 
   1   1  17      324.65      334.41      2.75 o 
   2   1  17      176.91      173.05      2.08 o 
   3   1  17      216.20      212.58      2.36 o 
   4   1  17       40.03       42.16      1.19 o 
   5   1  17       55.86       55.42      1.45 o 
   6   1  17        1.37        1.73      0.38 o 
   7   1  17        5.60        5.10      0.56 o 
  -7   2  17       12.54        9.93      0.88 o 
  -6   2  17       18.94       18.87      0.78 o 
  -5   2  17       36.60       40.19      1.10 o 
  -4   2  17      206.13      197.40      2.46 o 
  -3   2  17      252.36      260.61      2.84 o 
  -2   2  17       10.88       11.95      0.69 o 
  -1   2  17      428.24      445.33      3.18 o 
   0   2  17       12.29        8.51      0.42 o 
   1   2  17      462.06      481.68      3.66 o 
   2   2  17       10.51       10.86      0.56 o 
   3   2  17      247.64      255.74      2.87 o 
   4   2  17      206.39      196.64      3.30 o 
   5   2  17       39.62       43.25      1.28 o 
   6   2  17       16.99       17.94      0.79 o 
   7   2  17       12.64        9.68      0.96 o 
  -7   3  17       13.98       13.29      0.68 o 
  -6   3  17        6.16        6.99      0.50 o 
  -5   3  17       62.91       58.70      1.46 o 
  -4   3  17       30.94       34.74      1.17 o 
  -3   3  17       96.74       95.55      1.60 o 
  -2   3  17       11.55       12.27      0.57 o 
  -1   3  17        9.37       10.85      0.52 o 
   0   3  17        2.85        5.86      0.42 o 
   1   3  17        4.70        5.39      0.50 o 
   2   3  17       10.15       11.37      0.62 o 
   3   3  17       97.91       96.42      1.76 o 
   4   3  17       33.71       34.57      1.32 o 
   5   3  17       55.18       49.49      1.73 o 
   6   3  17        6.82        7.65      0.53 o 
   7   3  17       13.56       13.90      0.72 o 
  -7   4  17        9.36       12.44      0.67 o 
  -6   4  17        3.00        3.00      0.37 o 
  -5   4  17       21.69       23.32      0.91 o 
  -4   4  17       55.83       55.73      1.41 o 
  -3   4  17       37.04       39.53      0.95 o 
  -2   4  17       39.92       36.31      0.87 o 
  -1   4  17      118.05      117.91      1.53 o 
   0   4  17      251.20      265.33      2.50 o 
   1   4  17      121.27      128.24      2.86 o 
   2   4  17       40.81       37.36      1.06 o 
   3   4  17       37.38       38.58      1.01 o 
   4   4  17       60.70       58.02      1.90 o 
   5   4  17       20.95       20.78      1.13 o 
   6   4  17        3.52        2.51      0.33 o 
   7   4  17        9.21       10.49      0.75 o 
  -6   5  17       17.02       19.09      0.72 o 
  -5   5  17       10.59        9.45      0.61 o 
  -4   5  17       10.79       11.25      0.66 o 
  -3   5  17       20.67       19.45      0.64 o 
  -2   5  17       15.13       13.27      0.58 o 
  -1   5  17       28.99       34.23      0.79 o 
   0   5  17      401.82      392.77      3.40 o 
   1   5  17       40.55       46.96      1.28 o 
   2   5  17       18.69       17.54      0.80 o 
   3   5  17       24.76       24.62      0.96 o 
   4   5  17       12.76       14.30      1.00 o 
   5   5  17        9.59        8.73      0.77 o 
   6   5  17       17.99       20.01      0.83 o 
  -6   6  17        2.59        2.15      0.29 o 
  -5   6  17        4.92        3.44      0.48 o 
  -4   6  17       14.20       12.38      0.73 o 
  -3   6  17       48.44       46.12      1.08 o 
  -2   6  17       36.26       35.85      0.91 o 
  -1   6  17       14.97       13.90      0.55 o 
   0   6  17        6.58        9.17      0.57 o 
   1   6  17       11.90       11.14      0.52 o 
   2   6  17       36.34       36.06      1.42 o 
   3   6  17       44.60       42.06      2.14 o 
   4   6  17       13.85       11.81      0.91 o 
   5   6  17        3.16        3.17      0.54 o 
   6   6  17        2.52        2.55      0.36 o 
  -6   7  17       21.16       20.37      0.62 o 
  -5   7  17        9.82        7.39      0.54 o 
  -4   7  17       65.39       64.19      1.30 o 
  -3   7  17        7.70        7.20      0.46 o 
  -2   7  17        7.40        8.82      0.58 o 
  -1   7  17        1.61        2.11      0.38 o 
   0   7  17       61.13       61.37      1.46 o 
   1   7  17        0.44        0.53      0.37 o 
   2   7  17       11.74       13.24      0.63 o 
   3   7  17        6.82        6.25      0.85 o 
   4   7  17       68.99       68.03      2.37 o 
   5   7  17       11.16       10.68      1.85 o 
   6   7  17       20.62       19.94      0.82 o 
  -5   8  17        5.33        5.79      0.40 o 
  -4   8  17       29.06       26.25      0.85 o 
  -3   8  17        4.83        4.52      0.38 o 
  -2   8  17       59.27       59.82      1.29 o 
  -1   8  17        3.83        3.66      0.55 o 
   0   8  17       20.35       22.43      0.91 o 
   1   8  17        4.62        4.58      0.44 o 
   2   8  17       61.12       60.35      1.16 o 
   3   8  17        4.43        5.15      0.56 o 
   4   8  17       26.83       23.97      1.35 o 
   5   8  17        5.44        6.75      0.60 o 
  -4   9  17        8.30        5.85      0.50 o 
  -3   9  17       31.02       27.98      0.83 o 
  -2   9  17        1.49        0.39      0.33 o 
  -1   9  17       38.28       37.81      1.11 o 
   0   9  17       72.48       81.24      1.84 o 
   1   9  17       38.33       36.07      0.97 o 
   2   9  17        2.58        1.68      0.35 o 
   3   9  17       27.56       25.72      1.02 o 
   4   9  17        6.75        4.47      0.42 o 
  -3  10  17       52.73       51.48      1.49 o 
  -2  10  17        1.47        1.51      0.41 o 
  -1  10  17        0.49        0.29      0.31 o 
   0  10  17        1.89        2.25      0.41 o 
   1  10  17        0.20        0.86      0.41 o 
   2  10  17        1.51        1.72      0.50 o 
   3  10  17       57.41       60.11      1.46 o 
   4  10  17        4.69        4.46      0.72 o 
  -2  11  17        1.20        2.29      0.44 o 
  -1  11  17       14.01       16.75      0.97 o 
   0  11  17       32.93       26.75      1.01 o 
   1  11  17       12.41       11.74      0.67 o 
   2  11  17        1.11        0.72      0.45 o 
   0   0  18       66.98       62.25      1.53 o 
   1   0  18      540.81      569.71      4.22 o 
   2   0  18       79.76       93.79      1.41 o 
   3   0  18       14.15       19.54      0.79 o 
   4   0  18       48.00       43.86      1.45 o 
   5   0  18       22.75       16.51      1.06 o 
   6   0  18        0.57        0.74      0.43 o 
   7   0  18        1.33        0.33      0.29 o 
  -7   1  18        8.45        6.00      0.52 o 
  -6   1  18        9.14        8.71      0.74 o 
  -5   1  18       13.59       14.47      0.84 o 
  -4   1  18       80.06       74.79      1.68 o 
  -3   1  18       57.31       58.24      1.08 o 
  -2   1  18      123.67      137.64      1.64 o 
  -1   1  18      138.64      143.48      1.69 o 
   0   1  18      219.47      219.13      2.26 o 
   1   1  18      153.37      156.73      1.86 o 
   2   1  18      136.52      155.01      1.97 o 
   3   1  18       70.50       71.47      1.28 o 
   4   1  18       75.87       74.58      2.19 o 
   5   1  18       15.22       16.22      1.03 o 
   6   1  18        9.39        8.18      0.72 o 
   7   1  18        9.83        7.55      0.56 o 
  -7   2  18       12.18       14.90      0.62 o 
  -6   2  18        6.49        7.49      0.61 o 
  -5   2  18       37.19       34.91      1.09 o 
  -4   2  18       49.91       46.87      1.41 o 
  -3   2  18       53.59       44.48      1.08 o 
  -2   2  18       30.44       28.04      0.78 o 
  -1   2  18      259.17      248.77      2.44 o 
   0   2  18      164.08      180.73      1.90 o 
   1   2  18      234.27      227.70      2.65 o 
   2   2  18       31.13       27.72      1.03 o 
   3   2  18       55.14       44.80      1.22 o 
   4   2  18       45.84       41.57      1.66 o 
   5   2  18       36.01       34.36      1.28 o 
   6   2  18        6.38        6.50      0.63 o 
   7   2  18       11.23       13.29      1.05 o 
  -6   3  18        5.67        6.54      0.51 o 
  -5   3  18        2.07        2.36      0.42 o 
  -4   3  18       62.20       56.05      1.60 o 
  -3   3  18       20.51       21.47      0.76 o 
  -2   3  18       43.20       49.74      1.08 o 
  -1   3  18       53.23       50.14      1.03 o 
   0   3  18      159.81      173.33      2.11 o 
   1   3  18       46.82       45.81      1.32 o 
   2   3  18       33.85       38.60      1.07 o 
   3   3  18       17.70       17.73      0.85 o 
   4   3  18       53.24       46.46      1.70 o 
   5   3  18        1.80        3.22      0.56 o 
   6   3  18        7.11        7.85      0.70 o 
  -6   4  18       21.23       20.78      0.88 o 
  -5   4  18        1.97        0.94      0.34 o 
  -4   4  18        5.24        3.85      0.45 o 
  -3   4  18       65.11       67.69      1.30 o 
  -2   4  18        5.63        6.03      0.46 o 
  -1   4  18       27.57       23.49      0.76 o 
   0   4  18      111.99      111.99      1.53 o 
   1   4  18       25.53       20.63      0.83 o 
   2   4  18        8.84        8.26      0.54 o 
   3   4  18       68.38       70.52      1.74 o 
   4   4  18        4.71        3.31      0.49 o 
   5   4  18        2.44        1.59      0.40 o 
   6   4  18       22.33       24.65      1.00 o 
  -6   5  18        7.94        7.82      0.51 o 
  -5   5  18       17.23       14.51      0.71 o 
  -4   5  18        6.05        5.34      0.48 o 
  -3   5  18       46.60       43.47      1.10 o 
  -2   5  18       29.62       30.04      0.83 o 
  -1   5  18       26.42       29.38      0.77 o 
   0   5  18       13.47       15.83      0.66 o 
   1   5  18       22.38       26.64      1.00 o 
   2   5  18       30.38       31.18      1.14 o 
   3   5  18       46.41       43.76      1.54 o 
   4   5  18        3.89        3.82      0.75 o 
   5   5  18       18.82       17.77      0.95 o 
   6   5  18        8.41        8.40      0.61 o 
  -6   6  18        0.81        0.52      0.30 o 
  -5   6  18        5.10        4.49      0.41 o 
  -4   6  18        4.81        4.52      0.64 o 
  -3   6  18       44.16       43.40      1.18 o 
  -2   6  18       37.78       38.57      1.08 o 
  -1   6  18       37.67       41.10      1.11 o 
   0   6  18       18.80       16.33      0.90 o 
   1   6  18       34.22       38.22      1.14 o 
   2   6  18       38.76       39.25      1.47 o 
   3   6  18       40.46       39.48      1.43 o 
   4   6  18        4.27        4.58      0.71 o 
   5   6  18        3.39        2.15      0.53 o 
   6   6  18        0.81        0.10      0.36 o 
  -5   7  18       10.73       12.36      0.54 o 
  -4   7  18        6.05        6.97      0.53 o 
  -3   7  18       17.06       18.55      0.90 o 
  -2   7  18       45.67       39.78      1.06 o 
  -1   7  18       23.62       23.79      0.85 o 
   0   7  18        4.74        4.97      0.52 o 
   1   7  18       20.23       19.60      0.81 o 
   2   7  18       49.05       44.13      1.16 o 
   3   7  18       18.36       19.51      1.24 o 
   4   7  18        6.96        8.08      0.84 o 
   5   7  18       11.63       13.58      0.77 o 
  -5   8  18       19.88       21.54      1.01 o 
  -4   8  18        3.45        2.64      0.54 o 
  -3   8  18        9.63        8.36      0.47 o 
  -2   8  18        2.59        1.65      0.32 o 
  -1   8  18       11.33        7.45      0.63 o 
   0   8  18       95.12      109.91      2.19 o 
   1   8  18       10.22        6.41      0.50 o 
   2   8  18        5.14        4.09      0.40 o 
   3   8  18        8.41        7.26      0.62 o 
   4   8  18        4.49        5.05      0.53 o 
   5   8  18       19.42       18.65      0.93 o 
  -4   9  18        9.68       11.73      1.09 o 
  -3   9  18       26.22       26.20      0.90 o 
  -2   9  18       42.12       37.39      1.11 o 
  -1   9  18       19.06       20.52      0.87 o 
   0   9  18        1.03        1.03      0.36 o 
   1   9  18       15.53       14.82      0.74 o 
   2   9  18       36.67       31.03      0.97 o 
   3   9  18       27.82       29.47      4.18 o 
   4   9  18        8.20       11.68      0.79 o 
  -2  10  18        3.93        3.63      0.41 o 
  -1  10  18       59.18       64.47      1.97 o 
   0  10  18        7.96        8.93      0.57 o 
   1  10  18       65.01       71.55      1.90 o 
   2  10  18        3.64        3.57      0.42 o 
  -1  11  18        3.98        5.73      1.41 o 
   0  11  18        8.90       11.37      0.76 o 
   1  11  18        3.86        4.64      0.71 o 
   1   0  19        1.61        1.26      0.33 o 
   2   0  19      299.97      311.74      2.98 o 
   3   0  19        4.12        4.21      0.48 o 
   4   0  19       91.63      103.25      1.89 o 
   5   0  19        0.75        1.63      0.37 o 
   6   0  19        1.00        0.57      0.35 o 
  -6   1  19       13.74       13.29      0.77 o 
  -5   1  19       30.42       34.47      1.16 o 
  -4   1  19      165.13      161.26      2.78 o 
  -3   1  19       42.44       39.62      1.16 o 
  -2   1  19        7.37       10.60      0.53 o 
  -1   1  19        2.82        3.16      0.36 o 
   0   1  19      178.94      182.51      1.94 o 
   1   1  19        5.21        5.39      0.43 o 
   2   1  19        6.74        9.98      0.74 o 
   3   1  19       41.65       34.77      1.51 o 
   4   1  19      159.88      160.71      3.97 o 
   5   1  19       24.42       26.54      1.20 o 
   6   1  19       12.80       11.50      0.59 o 
  -6   2  19       13.30       11.22      0.93 o 
  -5   2  19       10.93       11.38      0.70 o 
  -4   2  19        0.72        0.28      0.37 o 
  -3   2  19        5.35        5.05      0.46 o 
  -2   2  19       46.31       53.27      1.29 o 
  -1   2  19       12.35       11.40      0.50 o 
   0   2  19       67.84       75.86      1.19 o 
   1   2  19       17.35       16.49      0.70 o 
   2   2  19       43.80       49.51      1.28 o 
   3   2  19       11.09        9.75      0.70 o 
   4   2  19        0.62        2.16      1.79 o 
   5   2  19        9.93       11.12      1.03 o 
   6   2  19       13.91       11.56      0.59 o 
  -6   3  19       33.83       30.69      1.45 o 
  -5   3  19        3.91        3.00      0.39 o 
  -4   3  19        9.06        6.29      0.52 o 
  -3   3  19       59.96       67.37      1.50 o 
  -2   3  19       38.22       43.12      1.07 o 
  -1   3  19       58.98       59.33      1.27 o 
   0   3  19      740.21      768.21      6.67 o 
   1   3  19       68.11       70.42      1.49 o 
   2   3  19       35.34       39.90      1.21 o 
   3   3  19       60.08       65.29      1.44 o 
   4   3  19       11.02        7.93      0.72 o 
   5   3  19        4.98        3.70      0.54 o 
   6   3  19       33.49       33.97      1.35 o 
  -6   4  19       14.54       12.69      0.61 o 
  -5   4  19       27.75       29.34      0.89 o 
  -4   4  19        2.56        1.77      0.31 o 
  -3   4  19       49.26       47.33      1.13 o 
  -2   4  19      170.49      179.40      2.67 o 
  -1   4  19       44.20       51.34      1.16 o 
   0   4  19        7.65        7.94      0.63 o 
   1   4  19       40.83       46.96      1.20 o 
   2   4  19      166.44      169.16      2.87 o 
   3   4  19       48.97       48.14      1.38 o 
   4   4  19        2.08        1.88      0.46 o 
   5   4  19       28.11       29.25      1.11 o 
   6   4  19       14.38       14.29      0.85 o 
  -5   5  19        1.16        0.49      0.30 o 
  -4   5  19       16.58       14.48      0.59 o 
  -3   5  19       48.78       51.07      1.15 o 
  -2   5  19       17.24       17.59      0.74 o 
  -1   5  19       28.98       26.89      0.99 o 
   0   5  19        3.22        1.67      0.56 o 
   1   5  19       38.41       36.26      1.51 o 
   2   5  19       14.73       16.36      0.84 o 
   3   5  19       43.76       48.08      1.54 o 
   4   5  19       16.26       14.44      1.05 o 
   5   5  19        2.26        1.84      0.52 o 
  -5   6  19        6.72        7.41      0.43 o 
  -4   6  19        0.52        0.83      0.29 o 
  -3   6  19        6.31        7.42      0.52 o 
  -2   6  19        6.92        5.98      0.53 o 
  -1   6  19        4.17        3.27      0.44 o 
   0   6  19        1.75        1.37      0.55 o 
   1   6  19        3.07        2.95      0.47 o 
   2   6  19        7.53        6.21      0.56 o 
   3   6  19       11.43       11.27      0.79 o 
   4   6  19        0.44        0.95      0.47 o 
   5   6  19        7.14        7.41      1.16 o 
  -5   7  19       13.47       11.80      0.62 o 
  -4   7  19       17.74       15.67      0.83 o 
  -3   7  19        9.33        9.92      0.54 o 
  -2   7  19        3.88        3.26      0.45 o 
  -1   7  19        6.49        8.15      0.89 o 
   0   7  19       65.68       60.47      1.40 o 
   1   7  19        5.44        6.66      0.45 o 
   2   7  19        1.97        1.40      0.38 o 
   3   7  19       10.35       10.12      0.71 o 
   4   7  19       19.94       18.88      0.86 o 
   5   7  19       11.80       10.34      0.57 o 
  -4   8  19       11.69        8.73      0.95 o 
  -3   8  19        9.19        9.20      0.58 o 
  -2   8  19       50.59       51.58      1.29 o 
  -1   8  19       31.23       40.03      1.42 o 
   0   8  19        9.02       10.69      0.68 o 
   1   8  19       29.60       35.59      0.88 o 
   2   8  19       45.57       45.65      1.03 o 
   3   8  19        9.44       10.16      0.85 o 
   4   8  19       12.26       10.93      0.72 o 
  -2   9  19       23.58       28.14      1.01 o 
  -1   9  19       67.62       69.11      1.73 o 
   0   9  19       12.71       12.49      0.77 o 
   1   9  19       72.05       74.38      1.48 o 
   2   9  19       23.93       26.29      0.91 o 
   3   9  19        6.90        7.12      0.85 o 
  -1  10  19       17.16       17.63      2.08 o 
   0  10  19        6.95        5.50      0.62 o 
   1  10  19       19.94       19.29      1.48 o 
   0   0  20      217.89      245.65      3.25 o 
   1   0  20        5.31        7.26      0.44 o 
   2   0  20        5.64        5.65      0.68 o 
   3   0  20        3.18        2.10      0.43 o 
   4   0  20       57.11       56.21      1.84 o 
   5   0  20       13.07       15.22      0.86 o 
   6   0  20       20.81       19.95      1.02 o 
  -6   1  20        5.88        5.92      0.60 o 
  -5   1  20        1.74        1.48      0.40 o 
  -4   1  20       31.38       33.25      1.14 o 
  -3   1  20        3.22        3.13      0.41 o 
  -2   1  20       50.86       50.59      1.57 o 
  -1   1  20       34.51       36.45      0.86 o 
   0   1  20        0.45        0.76      0.37 o 
   1   1  20       36.20       36.32      0.98 o 
   2   1  20       48.86       48.65      1.47 o 
   3   1  20        2.94        2.81      0.46 o 
   4   1  20       33.13       37.23      1.40 o 
   5   1  20        1.65        0.66      0.38 o 
   6   1  20        6.13        5.20      0.64 o 
  -6   2  20        0.83        0.54      0.50 o 
  -5   2  20       22.52       21.56      1.11 o 
  -4   2  20        2.33        3.08      0.66 o 
  -3   2  20       14.68       16.17      0.72 o 
  -2   2  20       10.02       10.63      0.76 o 
  -1   2  20       82.72       86.42      1.78 o 
   0   2  20        7.08        9.22      0.52 o 
   1   2  20       87.79       95.25      2.14 o 
   2   2  20        9.02        7.77      0.67 o 
   3   2  20       15.53       15.35      0.80 o 
   4   2  20        2.10        2.38      0.42 o 
   5   2  20       20.02       18.24      0.85 o 
   6   2  20        0.81        1.24      0.36 o 
  -5   3  20        8.19        7.31      0.52 o 
  -4   3  20        4.20        4.84      0.58 o 
  -3   3  20       10.21       10.68      0.56 o 
  -2   3  20       50.75       44.90      1.41 o 
  -1   3  20       13.01       13.47      0.86 o 
   0   3  20        0.31       -0.33      0.50 o 
   1   3  20       13.63       13.32      0.84 o 
   2   3  20       53.61       48.09      1.44 o 
   3   3  20        8.75        8.57      0.62 o 
   4   3  20        6.29        6.90      0.64 o 
   5   3  20        7.39        6.09      0.47 o 
  -5   4  20        2.23        1.51      0.38 o 
  -4   4  20       11.27        8.28      0.51 o 
  -3   4  20       20.14       20.25      0.78 o 
  -2   4  20        4.68        4.45      0.51 o 
  -1   4  20       21.62       21.47      1.00 o 
   0   4  20       11.77       13.41      0.99 o 
   1   4  20       22.88       23.56      1.37 o 
   2   4  20        2.59        3.08      0.48 o 
   3   4  20       20.57       21.63      0.90 o 
   4   4  20       10.78        7.22      0.54 o 
   5   4  20        2.67        0.60      0.42 o 
  -5   5  20        7.64        7.88      0.55 o 
  -4   5  20        6.40        7.80      0.47 o 
  -3   5  20       15.46       15.61      0.66 o 
  -2   5  20        5.58        3.99      0.45 o 
  -1   5  20        1.65        1.77      0.51 o 
   0   5  20        0.60        0.34      0.50 o 
   1   5  20        0.75        1.33      0.48 o 
   2   5  20        4.02        2.67      0.53 o 
   3   5  20       18.04       18.69      1.16 o 
   4   5  20        6.25        8.48      0.64 o 
   5   5  20        5.93        5.40      0.47 o 
  -4   6  20       15.12       17.79      1.05 o 
  -3   6  20        4.35        2.62      0.37 o 
  -2   6  20        1.05        1.42      0.39 o 
  -1   6  20       16.70       20.15      1.23 o 
   0   6  20        0.09        1.30      0.47 o 
   1   6  20       17.39       21.83      1.09 o 
   2   6  20        1.34        1.81      0.40 o 
   3   6  20        4.68        3.73      0.58 o 
   4   6  20       14.06       14.19      0.74 o 
  -4   7  20       33.79       30.82      1.62 o 
  -3   7  20        8.07        7.21      0.81 o 
  -2   7  20       39.55       41.99      1.36 o 
  -1   7  20        8.01        8.81      0.75 o 
   0   7  20       73.18       75.89      1.68 o 
   1   7  20        9.27       10.62      0.66 o 
   2   7  20       34.30       36.69      0.93 o 
   3   7  20        6.20        5.67      0.69 o 
   4   7  20       33.08       31.34      1.18 o 
  -2   8  20       47.63       53.24      1.85 o 
  -1   8  20       14.60       15.17      0.85 o 
   0   8  20        0.18        0.07      0.40 o 
   1   8  20       14.72       15.03      0.92 o 
   2   8  20       49.98       52.56      1.13 o 
   3   8  20       21.37       19.53      0.91 o 
  -2   9  20       11.02       13.64      1.11 o 
  -1   9  20       35.66       34.41      1.14 o 
   0   9  20       24.34       24.69      0.94 o 
   1   9  20       40.54       37.41      1.36 o 
   1   0  21       17.65       11.31      0.78 o 
   2   0  21        1.10        0.82      0.42 o 
   3   0  21        4.03        3.67      0.44 o 
   4   0  21       41.26       40.58      1.59 o 
   5   0  21       48.09       34.91      1.79 o 
  -5   1  21        1.34        0.84      0.38 o 
  -4   1  21       16.99       23.92      1.88 o 
  -3   1  21       26.35       25.18      1.08 o 
  -2   1  21        2.39        3.10      0.48 o 
  -1   1  21      156.86      164.04      2.64 o 
   0   1  21       38.35       38.43      1.33 o 
   1   1  21      152.48      159.71      2.78 o 
   2   1  21        1.71        2.62      0.48 o 
   3   1  21       26.58       24.65      1.25 o 
   4   1  21       19.10       26.12      1.33 o 
   5   1  21        2.34        2.01      0.28 o 
  -5   2  21        0.74        0.95      0.29 o 
  -4   2  21       11.99       12.61      1.38 o 
  -3   2  21       37.63       40.98      1.36 o 
  -2   2  21       24.83       23.75      1.16 o 
  -1   2  21       19.59       16.98      0.80 o 
   0   2  21       22.60       26.63      1.32 o 
   1   2  21       16.72       13.70      0.83 o 
   2   2  21       23.15       23.56      0.99 o 
   3   2  21       34.89       38.85      1.37 o 
   4   2  21       12.25       10.64      0.88 o 
   5   2  21        1.03        2.04      0.29 o 
  -5   3  21        2.88        2.54      0.61 o 
  -4   3  21       11.81       11.84      0.92 o 
  -3   3  21        2.95        2.82      0.36 o 
  -2   3  21       39.17       41.84      1.49 o 
  -1   3  21        1.67        1.83      0.48 o 
   0   3  21       24.77       30.47      1.38 o 
   1   3  21        2.61        3.07      0.70 o 
   2   3  21       38.29       38.28      1.22 o 
   3   3  21        3.24        4.19      0.56 o 
   4   3  21       10.01        9.76      0.64 o 
   5   3  21        1.99        2.18      0.66 o 
  -4   4  21        0.57        0.12      0.29 o 
  -3   4  21       17.86       14.65      0.57 o 
  -2   4  21       11.76        9.88      0.66 o 
  -1   4  21       13.35       13.08      0.90 o 
   0   4  21        4.38        3.96      1.05 o 
   1   4  21       15.44       14.56      1.23 o 
   2   4  21       14.15       11.35      0.69 o 
   3   4  21       17.84       14.57      1.20 o 
   4   4  21        0.49        0.42      0.53 o 
   5   4  21       14.56       12.33      1.02 o 
  -4   5  21       10.99       10.34      0.78 o 
  -3   5  21       11.18       12.20      0.63 o 
  -2   5  21       11.29       14.29      0.86 o 
  -1   5  21        6.24        4.09      0.50 o 
   0   5  21       33.70       36.66      1.42 o 
   1   5  21        3.49        2.16      0.50 o 
   2   5  21        9.65       11.84      0.78 o 
   3   5  21       12.47       13.53      0.90 o 
   4   5  21       11.98       11.16      0.77 o 
  -3   6  21        7.73        6.33      0.51 o 
  -2   6  21        0.57        0.51      0.37 o 
  -1   6  21       32.50       32.78      1.52 o 
   0   6  21       50.48       50.35      1.36 o 
   1   6  21       29.17       30.86      1.20 o 
   2   6  21        0.48       -0.14      0.48 o 
   3   6  21        9.03        7.80      0.67 o 
   4   6  21       18.12       20.90      1.36 o 
  -2   7  21       50.43       52.98      1.39 o 
  -1   7  21        8.46        8.63      0.68 o 
   0   7  21       61.81       62.02      1.39 o 
   1   7  21        9.91       10.98      0.61 o 
   2   7  21       50.34       48.11      1.08 o 
   3   7  21        7.18        6.99      0.84 o 
  -2   8  21       15.35       17.34      0.94 o 
  -1   8  21        0.56        0.42      0.32 o 
   0   8  21       26.68       26.43      1.29 o 
   1   8  21        0.84        0.88      0.35 o 
   0   0  22        6.36        8.42      1.23 o 
   1   0  22       23.96       19.75      1.19 o 
   2   0  22       25.04       24.44      0.96 o 
   3   0  22       11.42        8.52      0.85 o 
   4   0  22        0.73        0.67      0.59 o 
   5   0  22        0.16        0.17      0.43 o 
  -4   1  22        3.48        6.35      0.99 o 
  -3   1  22       38.92       32.97      1.45 o 
  -2   1  22        3.71        3.21      0.42 o 
  -1   1  22       59.88       61.84      1.56 o 
   0   1  22        0.94        1.21      0.55 o 
   1   1  22       60.24       64.87      1.63 o 
   2   1  22        2.38        1.77      0.47 o 
   3   1  22       34.73       31.62      1.77 o 
   4   1  22        2.44        2.25      0.45 o 
  -4   2  22       14.04       17.24      1.41 o 
  -3   2  22        8.18        7.46      0.78 o 
  -2   2  22       39.20       43.82      1.46 o 
  -1   2  22       17.22       17.97      1.02 o 
   0   2  22       63.22       60.88      1.86 o 
   1   2  22       16.36       17.49      0.87 o 
   2   2  22       36.87       40.58      1.21 o 
   3   2  22        8.96        8.79      0.84 o 
   4   2  22       15.18       15.68      0.93 o 
  -4   3  22        5.87        6.27      0.83 o 
  -3   3  22       34.00       38.11      1.16 o 
  -2   3  22        0.19        0.60      0.36 o 
  -1   3  22       40.98       43.98      1.86 o 
   0   3  22        1.28        0.31      0.50 o 
   1   3  22       42.71       46.30      1.55 o 
   2   3  22        0.32        0.69      0.34 o 
   3   3  22       31.47       34.21      1.93 o 
   4   3  22        6.91        5.06      1.23 o 
  -3   4  22        6.79        8.19      0.56 o 
  -2   4  22        4.60        5.05      0.55 o 
  -1   4  22        1.64        2.08      0.62 o 
   0   4  22       72.88       75.88      1.96 o 
   1   4  22        2.01        2.62      0.51 o 
   2   4  22        5.89        6.16      0.58 o 
   3   4  22        7.86        8.73      1.40 o 
   4   4  22        0.57        1.90      0.55 o 
  -3   5  22       19.13       18.93      1.32 o 
  -2   5  22       19.21       20.56      0.90 o 
  -1   5  22       12.93       13.58      0.82 o 
   0   5  22        5.30        7.52      0.66 o 
   1   5  22       10.67       11.32      0.75 o 
   2   5  22       21.36       23.62      0.95 o 
   3   5  22       16.54       17.39      1.39 o 
  -2   6  22        1.61        3.76      0.44 o 
  -1   6  22       24.40       24.59      1.00 o 
   0   6  22       15.71       12.92      0.66 o 
   1   6  22       25.22       25.27      0.86 o 
   2   6  22        1.93        3.41      0.36 o 
   3   6  22       10.45       11.79      1.05 o 
  -2   7  22       38.00       39.60      1.89 o 
  -1   7  22        3.72        4.00      0.44 o 
   0   7  22        1.25        1.95      0.49 o 
   1   7  22        4.78        4.72      0.38 o 
   1   0  23        2.84        5.49      0.60 o 
   2   0  23        7.68        9.29      0.58 o 
   3   0  23       37.49       35.29      2.46 o 
   4   0  23        5.38        7.77      0.95 o 
  -4   1  23       34.61       36.54      1.83 o 
  -3   1  23       23.32       26.20      1.76 o 
  -2   1  23        2.83        4.45      0.53 o 
  -1   1  23       15.09       15.40      1.08 o 
   0   1  23        2.04        2.24      0.97 o 
   1   1  23       14.67       13.45      0.83 o 
   2   1  23        2.79        4.57      0.46 o 
   3   1  23       25.37       28.20      1.37 o 
   4   1  23       33.92       37.52      1.85 o 
  -3   2  23       30.32       29.86      1.84 o 
  -2   2  23        0.74        0.51      0.29 o 
  -1   2  23       33.02       36.32      1.59 o 
   0   2  23       21.69       14.72      0.88 o 
   1   2  23       33.14       37.80      1.31 o 
   2   2  23        1.02        0.64      0.33 o 
   3   2  23       30.18       32.55      1.53 o 
  -3   3  23        4.45        4.91      0.77 o 
  -2   3  23       27.04       32.41      1.08 o 
  -1   3  23       20.15       22.19      1.23 o 
   0   3  23        0.96        1.76      0.50 o 
   1   3  23       17.02       16.92      1.02 o 
   2   3  23       24.78       28.67      1.09 o 
   3   3  23        4.49        3.88      0.74 o 
  -2   4  23        3.96        3.92      0.52 o 
  -1   4  23        3.20        1.69      0.42 o 
   0   4  23        8.26       10.21      0.71 o 
   1   4  23        3.72        2.97      0.48 o 
   2   4  23        5.88        6.11      0.68 o 
   3   4  23        4.34        3.50      0.68 o 
  -2   5  23        0.79        0.85      0.30 o 
  -1   5  23       10.26        9.49      0.78 o 
   0   5  23        0.52        1.44      0.40 o 
   1   5  23       10.38        8.31      0.51 o 
   2   5  23        0.94        0.68      0.31 o 
  -1   6  23       17.28       18.05      0.76 o 
   0   6  23       11.23       13.74      0.69 o 
   1   6  23       17.63       18.03      0.80 o 
   0   0  24       78.91       82.67      3.25 o 
   1   0  24        4.16        2.83      0.56 o 
   2   0  24        0.41       -0.13      0.32 o 
  -2   1  24        7.39        7.35      0.63 o 
  -1   1  24       23.65       27.86      1.28 o 
   0   1  24        8.45        9.91      0.83 o 
   1   1  24       21.00       25.79      1.22 o 
   2   1  24        5.68        4.64      0.44 o 
  -2   2  24       14.00       11.25      0.76 o 
  -1   2  24        1.79        1.60      0.69 o 
   0   2  24        5.05        4.32      0.60 o 
   1   2  24        3.14        3.26      0.45 o 
   2   2  24       15.06       12.91      0.64 o 
  -2   3  24       12.07       10.21      0.97 o 
  -1   3  24       12.14       13.77      0.70 o 
   0   3  24       17.75       13.36      0.90 o 
   1   3  24       12.82       15.60      0.74 o 
   2   3  24       12.64       11.88      1.09 o 
  -1   4  24       22.33       23.75      0.85 o 
   0   4  24       23.19       22.67      0.88 o 
   1   4  24       22.35       22.37      1.01 o 
   1   0  25        6.93        4.90      0.75 o 
   0   1  25        3.21        4.62      0.52 o 
   0   2  25       27.79       39.50      1.30 o 
                                                 
